# Supplementary material for: A millennium-long climate history of erosive storms across the Tiber River Basin, Italy, from 725 to 2019 CE
Source: Sci Rep. 2021 Oct 15;11:20518. doi: 10.1038/s41598-021-99720-z (PMC8519914; doi:10.1038/s41598-021-99720-z)
Supplement: Supplementary file 1 — Supplementary Information. [file 41598_2021_99720_MOESM1_ESM.xlsx]

## Sheet:  REM Model Cal
	MSSI (Monthly Storm Severity Index)
	Month
Year	A	S	O	N	D	J	F	M	A	Year	REM(TRB) Model	R erosivity (TRB) actual	P ann (TRB) (From GPCC 0.25° res)	dx (TRB) mod	hx (TRB)	Monthly index con formula	Month of pdx	MSSI-Max	dx(RO)	pdx (from NCEP Reanalysis)
1923	0	0	0	0	2	0	0	0	0	1923	1467.82	1414.64	846.495	29.2833	7.88406	0.897447	11	2	113	10
1924	0	0	0	0	0	0	0	0	0	1924	892.605	1038.03	823.002	18.63	6.8628	1.22791	10	0	49	25.7615
1925	0	0	0	0	0	0	0	1	0	1925	1138.95	1173.98	809.487	24.8507	6.69067	0.897447	11	1	50	24.5296
1926	0	0	0	0	0	0	0	0	0	1926	892.605	716.608	759.84	15.6569	4.21537	0.897447	11	0	33	21.6702
1927	0	0	0	0	0	0	0	0	0	1927	892.605	1226.81	887.588	21.202	7.81024	1.22791	10	0	71	29.2519
1928	0	0	3	0	2	0	0	0	0	1928	2380.24	2425.26	981.593	39.8565	14.6821	1.22791	10	3	70	20
1929	0	0	0	0	0	4	0	0	0	1929	2570.02	2507.53	756.655	54.9012	14.7813	0.897447	11	4	55	35.1936
1930	0	0	0	0	0	0	0	0	0	1930	892.605	892.612	1010.23	13.7134	5.61644	1.36519	8	0	66	18.5359
1931	0	0	0	0	0	0	0	0	0	1931	892.605	1034.18	862.132	21.2126	5.71116	0.897447	11	0	38	29.5922
1932	0	0	0	0	0	0	0	0	0	1932	892.605	1142.61	853.538	20.1368	7.41787	1.22791	10	0	44	27.9792
1933	0	0	0	0	0	0	0	0	0	1933	892.605	1217.43	1016.6	18.477	7.7056	1.39012	9	0	116	25
1934	0	0	0	0	3	0	0	0	0	1934	1928.44	1803.52	805.285	46.1798	8.54162	0.616547	12	3	35	40
1935	0	0	0	2	0	0	1	2	0	1935	2141.23	2096.4	792.703	38.3376	14.1225	1.22791	10	2	40	36
1936	0	0	0	0	0	0	0	1	0	1936	1138.95	812.971	761.457	14.2566	5.94552	1.39012	9	1	44	10
1937	0	0	2	0	4	0	0	0	0	1937	2964.27	3321.71	847	55.231	23.0333	1.39012	9	4	76	28
1938	0	0	0	0	2	0	0	0	0	1938	1467.82	1492.67	813.152	31.5255	8.48775	0.897447	11	2	53	23.3295
1939	0	0	0	0	0	2	0	0	0	1939	1467.82	1552.53	989.238	23.8866	9.96157	1.39012	9	2	41	15
1940	1	0	2	0	0	0	0	0	0	1940	1632.01	1667.3	928.038	28.1797	10.3807	1.22791	10	2	39	21.6454
1941	0	0	0	0	0	0	2	2	0	1941	2124.83	1999.78	1000	32.5602	11.9943	1.22791	10	2	62	23.0242
1942	0	0	0	2	0	0	0	0	0	1942	1254.54	1273.63	758.008	33.6135	6.2173	0.616547	12	2	47	27.6101
1943	0	0	0	0	0	0	0	0	0	1943	892.605	877.063	725.349	19.6129	5.28047	0.897447	11	0	51	27.1534
1944	0	0	0	0	3	0	0	0	0	1944	1928.44	1995.24	729.158	38.0444	14.0146	1.22791	10	3	37	27.5688
1945	0	0	0	0	0	0	0	0	0	1945	892.605	630.745	462.793	21.3043	3.94053	0.616547	12	0	18	30
1946	0	0	0	2	0	0	0	2	0	1946	1862.32	1985.84	755.404	43.515	11.7157	0.897447	11	2	163	24
1947	0	0	0	0	0	0	3	0	0	1947	1928.44	1661.34	832.788	41.8311	7.73725	0.616547	12	3	41	31.5824
1948	0	0	0	0	0	0	0	0	0	1948	892.605	640.176	594.25	13.5214	4.98092	1.22791	10	0	36	18.5652
1949	0	0	0	0	0	0	0	0	0	1949	892.605	887.777	716.888	24.0926	4.45627	0.616547	12	0	48	33.6204
1950	0	0	0	0	0	0	0	0	0	1950	892.605	854.784	720.705	19.1762	5.16289	0.897447	11	0	31	26.752
1951	0	2	0	0	0	0	2	0	0	1951	1862.32	1814.68	715.522	32.8286	13.6907	1.39012	9	2	74	21.2123
1952	1	0	0	0	1	0	0	0	0	1952	1231.42	968.273	718.495	21.7556	5.85734	0.897447	11	1	20	24.19
1953	2	0	0	0	0	2	0	0	0	1953	1862.32	2120.19	760.539	37.541	15.3752	1.36519	8	2	105	23.0207
1954	0	0	0	0	0	0	1	0	0	1954	1138.95	959.483	675.38	27.1025	4.91153	0.604067	1	1	32	30
1955	0	0	0	0	0	0	0	0	0	1955	892.605	1074.66	835.979	22.3851	6.02682	0.897447	11	0	30	31.3755
1956	0	0	0	0	0	0	0	0	1	1956	1138.95	1157.2	652	27.294	7.34849	0.897447	11	1	34	30
1957	0	0	0	0	0	0	0	0	0	1957	892.605	702.778	636.289	18.6178	4.0715	0.728964	4	0	29	25.9759
1958	0	0	0	0	0	0	0	0	0	1958	892.605	1173.37	777.328	21.7226	7.96262	1.22186	7	0	71	30
1959	0	0	0	0	2	1	0	0	0	1959	1742.76	1538.49	848.269	31.8136	8.5653	0.897447	11	2	37	27.356
1960	1	2	0	0	1	0	0	0	0	1960	1896.63	1824.63	1040.96	27.3666	11.4129	1.39012	9	2	41	20
1961	0	0	0	2	0	2	0	0	0	1961	1862.32	1854.99	807.059	33.6197	12.3846	1.22791	10	2	88	20
1962	0	0	0	2	0	0	0	0	0	1962	1254.54	1234.55	697	28.1629	7.58241	0.897447	11	2	46	20
1963	2	1	0	0	0	0	0	0	0	1963	1632.01	1733.85	914.761	42.0829	7.62627	0.604067	1	2	46	40
1964	0	0	0	0	1	2	0	0	0	1964	1742.76	1531.31	851.798	31.5995	8.50766	0.897447	11	2	61	21.8361
1965	0	3	0	0	0	0	0	0	0	1965	1706.95	2874.53	904.378	46.2546	19.2899	1.39012	9	3	67	30

## Sheet: REM model Val
REM model data and actual R
Year	REM Model	R Actual
1934	1928.44	9
1935	2141.23	10
1936	1138.95	6
1937	2964.27	11.6
1938	1467.82	5
1939	1467.82	8.8
1940	1632.01	6.8
1941	2124.83	9
1942	1254.54	5.8
1943	892.605	3.8
1944	1928.44	11
1945	892.605	1.2
1946	1862.32	13
1947	1928.44	9
1948	892.605	5
1949	892.605	3.2
1950	892.605	4.2
1951	1862.32	8.3
1952	1231.42	7
1953	1862.32	4.3
1954	1138.95	3.5
1955	892.605	2.3
1956	1138.95	4
1957	892.605	1.8
1958	892.605	3.3
1959	1742.76	6
1960	1896.63	12.2
1961	1862.32	6.6
1962	1254.54	6.3
1963	1632.01	9.5
1964	1742.76	6.8
1965	1706.95	8
1966	1138.95	6
1967	892.605	2.2
1968	892.605	4.8
1969	1138.95	8
1970	983.087	6
1971	892.605	2
1972	892.605	3.2
1973	892.605	2

## Sheet: REM Recon
	MSSI (Monthly Storm Severity Index)
Year	Month									Year
	A	S	O	N	D	J	F	M	A		REM (11-year Gaussian Filter)	REM(TRB) Model	REM (Return Period = 50 years)		LN(REM)	NAO (Decadal) Hernandez
725	0	0	0	0	0	4	0	0	0	725	1498.9	2570.02			7.85167	1.05
726	0	0	0	0	0	0	0	0	0	726	1291.2	892.605			6.79414	0.42
727	0	0	0	0	0	0	0	0	0	727	1114.2	892.605			6.79414	0.06
728	0	0	0	0	0	0	0	0	0	728	991.9	892.605			6.79414	0
729	0	0	0	0	0	0	0	0	0	729	927.2	892.605			6.79414	0.23
730	0	0	0	0	0	0	0	0	0	730	893	892.605			6.79414	0.1
731	0	0	0	0	0	0	0	0	0	731	893	892.605			6.79414	1.19
732	0	0	0	0	0	0	0	0	0	732	893	892.605			6.79414	0.83
733	0	0	0	0	0	0	0	0	0	733	893	892.605			6.79414	1.3
734	0	0	0	0	0	0	0	0	0	734	893	892.605			6.79414	0.31
735	0	0	0	0	0	0	0	0	0	735	893	892.605	1506.56	1899.06	6.79414	0.39
736	0	0	0	0	0	0	0	0	0	736	893	892.605	892.605	892.605	6.79414	0.21
737	0	0	0	0	0	0	0	0	0	737	893	892.605	892.605	892.605	6.79414	-0.26
738	0	0	0	0	0	0	0	0	0	738	893	892.605	892.605	892.605	6.79414	-0.05
739	0	0	0	0	0	0	0	0	0	739	893	892.605	892.605	892.605	6.79414	0
740	0	0	0	0	0	0	0	0	0	740	893	892.605	892.605	892.605	6.79414	0.13
741	0	0	0	0	0	0	0	0	0	741	893	892.605	892.605	892.605	6.79414	0.23
742	0	0	0	0	0	0	0	0	0	742	893	892.605	892.605	892.605	6.79414	-1.13
743	0	0	0	0	0	0	0	0	0	743	893	892.605	892.605	892.605	6.79414	0.36
744	0	0	0	0	0	0	0	0	0	744	893	892.605	892.605	892.605	6.79414	-0.81
745	0	0	0	0	0	0	0	0	0	745	893	892.605	892.605	892.605	6.79414	0.46
746	0	0	0	0	0	0	0	0	0	746	893	892.605	892.605	892.605	6.79414	0.95
747	0	0	0	0	0	0	0	0	0	747	893	892.605	892.605	892.605	6.79414	0.65
748	0	0	0	0	0	0	0	0	0	748	893	892.605	892.605	892.605	6.79414	-0.21
749	0	0	0	0	0	0	0	0	0	749	893	892.605	892.605	892.605	6.79414	0.46
750	0	0	0	0	0	0	0	0	0	750	893	892.605	892.605	892.605	6.79414	-0.04
751	0	0	0	0	0	0	0	0	0	751	893	892.605	892.605	892.605	6.79414	-0.69
752	0	0	0	0	0	0	0	0	0	752	893	892.605	892.605	892.605	6.79414	-0.5
753	0	0	0	0	0	0	0	0	0	753	893	892.605	892.605	892.605	6.79414	0.03
754	0	0	0	0	0	0	0	0	0	754	893	892.605	892.605	892.605	6.79414	0.11
755	0	0	0	0	0	0	0	0	0	755	893	892.605	1056.4	1109.76	6.79414	-0.29
756	0	0	0	0	0	0	0	0	0	756	893	892.605	1056.4	1109.76	6.79414	-0.62
757	0	0	0	0	0	0	0	0	0	757	893	892.605	1056.4	1109.76	6.79414	-1.41
758	0	0	0	0	0	0	0	0	0	758	893	892.605	1056.4	1109.76	6.79414	-0.68
759	0	0	0	0	0	0	0	0	0	759	893	892.605	1056.4	1109.76	6.79414	0.32
760	0	0	0	0	0	0	0	0	0	760	893	892.605	1056.4	1109.76	6.79414	0.13
761	0	0	0	0	0	0	0	0	0	761	900.4	892.605	1056.4	1109.76	6.79414	0.44
762	0	0	0	0	0	0	0	0	0	762	913.9	892.605	1056.4	1109.76	6.79414	0.67
763	0	0	0	0	0	0	0	0	0	763	937	892.605	1056.4	1109.76	6.79414	0.49
764	0	0	0	0	0	0	0	0	0	764	961.8	892.605	1056.4	1109.76	6.79414	-0.15
765	0	0	0	2	0	0	0	0	0	765	972.8	1254.54	1056.4	1109.76	7.13452	0.29
766	0	0	0	0	0	0	0	0	0	766	961.8	892.605	1056.4	1109.76	6.79414	0.14
767	0	0	0	0	0	0	0	0	0	767	937	892.605	1056.4	1109.76	6.79414	0.3
768	0	0	0	0	0	0	0	0	0	768	913.9	892.605	1208.7	1382.51	6.79414	0.94
769	0	0	0	0	0	0	0	0	0	769	900.4	892.605	1208.7	1382.51	6.79414	1.68
770	0	0	0	0	0	0	0	0	0	770	893	892.605	1208.7	1382.51	6.79414	0.68
771	0	0	0	0	0	0	0	0	0	771	893	892.605	1208.7	1382.51	6.79414	0.74
772	0	0	0	0	0	0	0	0	0	772	893	892.605	1208.7	1382.51	6.79414	0.38
773	0	0	0	0	0	0	0	0	0	773	893	892.605	1208.7	1382.51	6.79414	-0.09
774	0	0	0	0	0	0	0	0	0	774	904.7	892.605	1208.7	1382.51	6.79414	-0.34
775	0	0	0	0	0	0	0	0	0	775	926.2	892.605	1208.7	1382.51	6.79414	-0.84
776	0	0	0	0	0	0	0	0	0	776	962.9	892.605	1141.77	1237.74	6.79414	-1.19
777	0	0	0	0	0	0	0	0	0	777	1002.2	892.605	1141.77	1237.74	6.79414	-1.59
778	0	0	0	0	0	0	2	0	0	778	1019.8	1467.82	1141.77	1237.74	7.29154	-1.95
779	0	0	0	0	0	0	0	0	0	779	1002.2	892.605	1141.77	1237.74	6.79414	-1.19
780	0	0	0	0	0	0	0	0	0	780	962.9	892.605	1141.77	1237.74	6.79414	1.19
781	0	0	0	0	0	0	0	0	0	781	926.2	892.605	1415.52	1744.19	6.79414	2.39
782	0	0	0	0	0	0	0	0	0	782	904.7	892.605	1415.52	1744.19	6.79414	2.16
783	0	0	0	0	0	0	0	0	0	783	893	892.605	1415.52	1744.19	6.79414	2.06
784	0	0	0	0	0	0	0	0	0	784	893	892.605	1415.52	1744.19	6.79414	1.7
785	0	0	0	0	0	0	0	0	0	785	893	892.605	1415.52	1744.19	6.79414	1.52
786	0	0	0	0	0	0	0	0	0	786	893	892.605	1415.52	1744.19	6.79414	0.27
787	0	0	0	0	0	0	0	0	0	787	914.1	892.605	1415.52	1744.19	6.79414	-0.32
788	0	0	0	0	0	0	0	0	0	788	952.8	892.605	1415.52	1744.19	6.79414	-0.52
789	0	0	0	0	0	0	0	0	0	789	1018.8	892.605	1306.92	1514.11	6.79414	-0.21
790	0	0	0	0	0	0	0	0	0	790	1089.6	892.605	1306.92	1514.11	6.79414	0.38
791	0	0	0	0	3	0	0	0	0	791	1121.2	1928.44	1306.92	1514.11	7.56447	-1.08
792	0	0	0	0	0	0	0	0	0	792	1089.6	892.605	1306.92	1514.11	6.79414	-0.15
793	0	0	0	0	0	0	0	0	0	793	1018.8	892.605	1306.92	1514.11	6.79414	-0.14
794	0	0	0	0	0	0	0	0	0	794	952.8	892.605	1306.92	1514.11	6.79414	0.22
795	0	0	0	0	0	0	0	0	0	795	914.1	892.605	1306.92	1514.11	6.79414	0.47
796	0	0	0	0	0	0	0	0	0	796	893	892.605	1306.92	1514.11	6.79414	-0.42
797	0	0	0	0	0	0	0	0	0	797	893	892.605	1306.92	1514.11	6.79414	-0.68
798	0	0	0	0	0	0	0	0	0	798	893	892.605	1306.92	1514.11	6.79414	-0.85
799	0	0	0	0	0	0	0	0	0	799	893	892.605	1306.92	1514.11	6.79414	-0.91
800	0	0	0	0	0	0	0	0	0	800	893	892.605	1306.92	1514.11	6.79414	-0.7
801	0	0	0	0	0	0	0	0	0	801	893	892.605	1306.92	1514.11	6.79414	-1.55
802	0	0	0	0	0	0	0	0	0	802	893	892.605	892.605	892.605	6.79414	-0.82
803	0	0	0	0	0	0	0	0	0	803	893	892.605	892.605	892.605	6.79414	-1.05
804	0	0	0	0	0	0	0	0	0	804	893	892.605	892.605	892.605	6.79414	-0.61
805	0	0	0	0	0	0	0	0	0	805	893	892.605	892.605	892.605	6.79414	-1.23
806	0	0	0	0	0	0	0	0	0	806	893	892.605	892.605	892.605	6.79414	-0.76
807	0	0	0	0	0	0	0	0	0	807	893	892.605	892.605	892.605	6.79414	-0.34
808	0	0	0	0	0	0	0	0	0	808	893	892.605	892.605	892.605	6.79414	-0.32
809	0	0	0	0	0	0	0	0	0	809	893	892.605	892.605	892.605	6.79414	-0.8
810	0	0	0	0	0	0	0	0	0	810	893	892.605	892.605	892.605	6.79414	-0.59
811	0	0	0	0	0	0	0	0	0	811	893	892.605	892.605	892.605	6.79414	-0.43
812	0	0	0	0	0	0	0	0	0	812	893	892.605	892.605	892.605	6.79414	-0.34
813	0	0	0	0	0	0	0	0	0	813	893	892.605	892.605	892.605	6.79414	-0.39
814	0	0	0	0	0	0	0	0	0	814	893	892.605	892.605	892.605	6.79414	0.33
815	0	0	0	0	0	0	0	0	0	815	893	892.605	1306.92	1514.11	6.79414	0.42
816	0	0	0	0	0	0	0	0	0	816	893	892.605	1306.92	1514.11	6.79414	0.06
817	0	0	0	0	0	0	0	0	0	817	893	892.605	1306.92	1514.11	6.79414	-0.34
818	0	0	0	0	0	0	0	0	0	818	893	892.605	1306.92	1514.11	6.79414	-0.38
819	0	0	0	0	0	0	0	0	0	819	893	892.605	1306.92	1514.11	6.79414	-0.49
820	0	0	0	0	0	0	0	0	0	820	893	892.605	1306.92	1514.11	6.79414	-0.68
821	0	0	0	0	0	0	0	0	0	821	914.1	892.605	1306.92	1514.11	6.79414	-0.84
822	0	0	0	0	0	0	0	0	0	822	952.8	892.605	1306.92	1514.11	6.79414	-1.01
823	0	0	0	0	0	0	0	0	0	823	1018.8	892.605	1306.92	1514.11	6.79414	-0.59
824	0	0	0	0	0	0	0	0	0	824	1089.6	892.605	1465.53	1817.03	6.79414	-0.82
825	0	0	0	0	3	0	0	0	0	825	1121.2	1928.44	1465.53	1817.03	7.56447	-0.63
826	0	0	0	0	0	0	0	0	0	826	1089.6	892.605	1465.53	1817.03	6.79414	-0.4
827	0	0	0	0	0	0	0	0	0	827	1018.8	892.605	1465.53	1817.03	6.79414	-0.36
828	0	0	0	0	0	0	0	0	0	828	952.8	892.605	1465.53	1817.03	6.79414	-0.72
829	0	0	0	0	0	0	0	0	0	829	914.1	892.605	1465.53	1817.03	6.79414	-0.83
830	0	0	0	0	0	0	0	0	0	830	908.4	892.605	1465.53	1817.03	6.79414	-0.2
831	0	0	0	0	0	0	0	0	0	831	936.7	892.605	1465.53	1817.03	6.79414	0.34
832	0	0	0	0	0	0	0	0	0	832	985	892.605	1465.53	1817.03	6.79414	0.14
833	0	0	0	0	0	0	0	0	0	833	1036.8	892.605	1465.53	1817.03	6.79414	-0.5
834	0	0	0	0	1	1	1	0	0	834	1059.9	1649.92	1465.53	1817.03	7.40848	-0.56
835	0	0	0	0	0	0	0	0	0	835	1036.8	892.605	1465.53	1817.03	6.79414	-1.15
836	0	0	0	0	0	0	0	0	0	836	985	892.605	1209.81	1346.99	6.79414	-0.82
837	0	0	0	0	0	0	0	0	0	837	936.7	892.605	1399.29	1684.14	6.79414	-0.2
838	0	0	0	0	0	0	0	0	0	838	908.4	892.605	1399.29	1684.14	6.79414	0.28
839	0	0	0	0	0	0	0	0	0	839	893	892.605	1399.29	1684.14	6.79414	0.14
840	0	0	0	0	0	0	0	0	0	840	893	892.605	1399.29	1684.14	6.79414	-0.13
841	0	0	0	0	0	0	0	0	0	841	893	892.605	1399.29	1684.14	6.79414	0.04
842	0	0	0	0	0	0	0	0	0	842	893	892.605	1399.29	1684.14	6.79414	0.34
843	0	0	0	0	0	0	0	0	0	843	909.6	892.605	1399.29	1684.14	6.79414	0.09
844	0	0	0	0	0	0	0	0	0	844	940	892.605	1399.29	1684.14	6.79414	-0.17
845	0	0	0	0	0	0	0	0	0	845	992	892.605	1230.33	1381.21	6.79414	0.38
846	0	0	0	0	0	0	0	0	0	846	1047.6	892.605	1346.56	1611.3	6.79414	-0.21
847	0	0	0	3	0	0	0	0	0	847	1072.5	1706.95	1346.56	1611.3	7.44246	1.1
848	0	0	0	0	0	0	0	0	0	848	1047.6	892.605	1346.56	1611.3	6.79414	0.19
849	0	0	0	0	0	0	0	0	0	849	992	892.605	1346.56	1611.3	6.79414	-0.35
850	0	0	0	0	0	0	0	0	0	850	940	892.605	2031.62	2870.46	6.79414	-0.23
851	0	0	0	0	0	0	0	0	0	851	909.6	892.605	2031.62	2870.46	6.79414	2.25
852	0	0	0	0	0	0	0	0	0	852	904.7	892.605	2031.62	2870.46	6.79414	0.56
853	0	0	0	0	0	0	0	0	0	853	926.2	892.605	2031.62	2870.46	6.79414	0.61
854	0	0	0	0	0	0	0	0	0	854	962.9	892.605	2031.62	2870.46	6.79414
855	0	0	0	0	0	0	0	0	0	855	1002.2	892.605	2031.62	2870.46	6.79414
856	0	0	0	0	0	2	0	0	0	856	1075.9	1467.82	2031.62	2870.46	7.29154
857	0	0	0	0	0	0	0	0	0	857	1161.3	892.605	2031.62	2870.46	6.79414
858	0	0	0	0	0	0	0	0	0	858	1297.7	892.605	1885.55	2774.81	6.79414
859	0	0	0	0	0	0	0	0	0	859	1449.3	892.605	1885.55	2774.81	6.79414
860	0	0	4	0	3	0	0	0	0	860	1511.7	3646.14	1885.55	2774.81	8.20142
861	0	0	0	0	0	0	0	0	0	861	1416	892.605	1885.55	2774.81	6.79414
862	0	0	0	0	0	0	0	0	0	862	1227.7	892.605	1885.55	2774.81	6.79414
863	0	0	0	0	0	0	0	0	0	863	1052.1	892.605	1885.55	2774.81	6.79414
864	0	0	0	0	0	0	0	0	0	864	949.2	892.605	1885.55	2774.81	6.79414
865	0	0	0	0	0	0	0	0	0	865	893	892.605	1885.55	2774.81	6.79414
866	0	0	0	0	0	0	0	0	0	866	893	892.605	1885.55	2774.81	6.79414
867	0	0	0	0	0	0	0	0	0	867	893	892.605	1791.3	2544.72	6.79414
868	0	0	0	0	0	0	0	0	0	868	893	892.605	1791.3	2544.72	6.79414
869	0	0	0	0	0	0	0	0	0	869	893	892.605	1791.3	2544.72	6.79414
870	0	0	0	0	0	0	0	0	0	870	893	892.605	1791.3	2544.72	6.79414
871	0	0	0	0	0	0	0	0	0	871	893	892.605	892.605	892.605	6.79414
872	0	0	0	0	0	0	0	0	0	872	893	892.605	892.605	892.605	6.79414
873	0	0	0	0	0	0	0	0	0	873	893	892.605	892.605	892.605	6.79414
874	0	0	0	0	0	0	0	0	0	874	893	892.605	892.605	892.605	6.79414
875	0	0	0	0	0	0	0	0	0	875	893	892.605	892.605	892.605	6.79414
876	0	0	0	0	0	0	0	0	0	876	893	892.605	892.605	892.605	6.79414
877	0	0	0	0	0	0	0	0	0	877	893	892.605	892.605	892.605	6.79414
878	0	0	0	0	0	0	0	0	0	878	893	892.605	892.605	892.605	6.79414
879	0	0	0	0	0	0	0	0	0	879	893	892.605	1404.82	1695.92	6.79414
880	0	0	0	0	0	0	0	0	0	880	893	892.605	1404.82	1695.92	6.79414
881	0	0	0	0	0	0	0	0	0	881	893	892.605	1404.82	1695.92	6.79414
882	0	0	0	0	0	0	0	0	0	882	893	892.605	1404.82	1695.92	6.79414
883	0	0	0	0	0	0	0	0	0	883	893	892.605	1404.82	1695.92	6.79414
884	0	0	0	0	0	0	0	0	0	884	893	892.605	1404.82	1695.92	6.79414
885	0	0	0	0	0	0	0	0	0	885	920.3	892.605	1404.82	1695.92	6.79414
886	0	0	0	0	0	0	0	0	0	886	970.3	892.605	1488.74	1896.26	6.79414
887	0	0	0	0	0	0	0	0	0	887	1055.7	892.605	1488.74	1896.26	6.79414
888	0	0	0	0	0	0	0	0	0	888	1147.2	892.605	1488.74	1896.26	6.79414
889	0	0	1	2	2	0	0	0	0	889	1188	2231.47	1488.74	1896.26	7.71042
890	0	0	0	0	0	0	0	0	0	890	1147.2	892.605	1488.74	1896.26	6.79414
891	0	0	0	0	0	0	0	0	0	891	1055.7	892.605	1488.74	1896.26	6.79414
892	0	0	0	0	0	0	0	0	0	892	980.5	892.605	1488.74	1896.26	6.79414
893	0	0	0	0	0	0	0	0	0	893	949.2	892.605	1488.74	1896.26	6.79414
894	0	0	0	0	0	0	0	0	0	894	953.8	892.605	1488.74	1896.26	6.79414
895	0	0	0	0	0	0	0	0	0	895	988	892.605	1488.74	1896.26	6.79414
896	0	0	0	0	0	1	1	0	0	896	1003.2	1393.44	1488.74	1896.26	7.23953
897	0	0	0	0	0	0	0	0	0	897	988	892.605	1488.74	1896.26	6.79414
898	0	0	0	0	0	0	0	0	0	898	953.8	892.605	1488.74	1896.26	6.79414
899	0	0	0	0	0	0	0	0	0	899	921.9	892.605	1488.74	1896.26	6.79414
900	0	0	0	0	0	0	0	0	0	900	903.2	892.605	1112.76	1193.11	6.79414
901	0	0	0	0	0	0	0	0	0	901	893	892.605	1112.76	1193.11	6.79414
902	0	0	0	0	0	0	0	0	0	902	893	892.605	1112.76	1193.11	6.79414
903	0	0	0	0	0	0	0	0	0	903	893	892.605	1112.76	1193.11	6.79414
904	0	0	0	0	0	0	0	0	0	904	893	892.605	1112.76	1193.11	6.79414
905	0	0	0	0	0	0	0	0	0	905	893	892.605	1112.76	1193.11	6.79414
906	0	0	0	0	0	0	0	0	0	906	893	892.605	1112.76	1193.11	6.79414
907	0	0	0	0	0	0	0	0	0	907	893	892.605	892.605	892.605	6.79414
908	0	0	0	0	0	0	0	0	0	908	893	892.605	892.605	892.605	6.79414
909	0	0	0	0	0	0	0	0	0	909	893	892.605	892.605	892.605	6.79414
910	0	0	0	0	0	0	0	0	0	910	893	892.605	892.605	892.605	6.79414
911	0	0	0	0	0	0	0	0	0	911	893	892.605	892.605	892.605	6.79414
912	0	0	0	0	0	0	0	0	0	912	893	892.605	892.605	892.605	6.79414
913	0	0	0	0	0	0	0	0	0	913	893	892.605	892.605	892.605	6.79414
914	0	0	0	0	0	0	0	0	0	914	893	892.605	892.605	892.605	6.79414
915	0	0	0	0	0	0	0	0	0	915	893	892.605	892.605	892.605	6.79414
916	0	0	0	0	0	0	0	0	0	916	893	892.605	892.605	892.605	6.79414
917	0	0	0	0	0	0	0	0	0	917	893	892.605	892.605	892.605	6.79414
918	0	0	0	0	0	0	0	0	0	918	893	892.605	892.605	892.605	6.79414
919	0	0	0	0	0	0	0	0	0	919	893	892.605	892.605	892.605	6.79414
920	0	0	0	0	0	0	0	0	0	920	893	892.605	892.605	892.605	6.79414
921	0	0	0	0	0	0	0	0	0	921	893	892.605	892.605	892.605	6.79414
922	0	0	0	0	0	0	0	0	0	922	893	892.605	892.605	892.605	6.79414
923	0	0	0	0	0	0	0	0	0	923	893	892.605	892.605	892.605	6.79414
924	0	0	0	0	0	0	0	0	0	924	893	892.605	892.605	892.605	6.79414
925	0	0	0	0	0	0	0	0	0	925	893	892.605	892.605	892.605	6.79414
926	0	0	0	0	0	0	0	0	0	926	893	892.605	892.605	892.605	6.79414
927	0	0	0	0	0	0	0	0	0	927	893	892.605	892.605	892.605	6.79414
928	0	0	0	0	0	0	0	0	0	928	893	892.605	892.605	892.605	6.79414
929	0	0	0	0	0	0	0	0	0	929	893	892.605	892.605	892.605	6.79414
930	0	0	0	0	0	0	0	0	0	930	893	892.605	892.605	892.605	6.79414
931	0	0	0	0	0	0	0	0	0	931	893	892.605	892.605	892.605	6.79414
932	0	0	0	0	0	0	0	0	0	932	893	892.605	892.605	892.605	6.79414
933	0	0	0	0	0	0	0	0	0	933	893	892.605	892.605	892.605	6.79414
934	0	0	0	0	0	0	0	0	0	934	893	892.605	892.605	892.605	6.79414
935	0	0	0	0	0	0	0	0	0	935	893	892.605	892.605	892.605	6.79414
936	0	0	0	0	0	0	0	0	0	936	893	892.605	892.605	892.605	6.79414
937	0	0	0	0	0	0	0	0	0	937	893	892.605	892.605	892.605	6.79414
938	0	0	0	0	0	0	0	0	0	938	893	892.605	892.605	892.605	6.79414
939	0	0	0	0	0	0	0	0	0	939	893	892.605	892.605	892.605	6.79414
940	0	0	0	0	0	0	0	0	0	940	893	892.605	892.605	892.605	6.79414
941	0	0	0	0	0	0	0	0	0	941	893	892.605	892.605	892.605	6.79414
942	0	0	0	0	0	0	0	0	0	942	893	892.605	892.605	892.605	6.79414
943	0	0	0	0	0	0	0	0	0	943	893	892.605	892.605	892.605	6.79414
944	0	0	0	0	0	0	0	0	0	944	893	892.605	892.605	892.605	6.79414
945	0	0	0	0	0	0	0	0	0	945	893	892.605	892.605	892.605	6.79414
946	0	0	0	0	0	0	0	0	0	946	893	892.605	892.605	892.605	6.79414
947	0	0	0	0	0	0	0	0	0	947	893	892.605	892.605	892.605	6.79414
948	0	0	0	0	0	0	0	0	0	948	893	892.605	892.605	892.605	6.79414
949	0	0	0	0	0	0	0	0	0	949	893	892.605	892.605	892.605	6.79414
950	0	0	0	0	0	0	0	0	0	950	893	892.605	892.605	892.605	6.79414
951	0	0	0	0	0	0	0	0	0	951	893	892.605	892.605	892.605	6.79414
952	0	0	0	0	0	0	0	0	0	952	893	892.605	892.605	892.605	6.79414
953	0	0	0	0	0	0	0	0	0	953	893	892.605	892.605	892.605	6.79414
954	0	0	0	0	0	0	0	0	0	954	893	892.605	892.605	892.605	6.79414
955	0	0	0	0	0	0	0	0	0	955	893	892.605	892.605	892.605	6.79414
956	0	0	0	0	0	0	0	0	0	956	893	892.605	892.605	892.605	6.79414
957	0	0	0	0	0	0	0	0	0	957	893	892.605	892.605	892.605	6.79414
958	0	0	0	0	0	0	0	0	0	958	893	892.605	1239.97	1397.48	6.79414
959	0	0	0	0	0	0	0	0	0	959	893	892.605	1239.97	1397.48	6.79414
960	0	0	0	0	0	0	0	0	0	960	893	892.605	1239.97	1397.48	6.79414
961	0	0	0	0	0	0	0	0	0	961	893	892.605	1239.97	1397.48	6.79414
962	0	0	0	0	0	0	0	0	0	962	893	892.605	1239.97	1397.48	6.79414
963	0	0	0	0	0	0	0	0	0	963	893	892.605	1239.97	1397.48	6.79414
964	0	0	0	0	0	0	0	0	0	964	910.2	892.605	1239.97	1397.48	6.79414
965	0	0	0	0	0	0	0	0	0	965	941.6	892.605	1239.97	1397.48	6.79414
966	0	0	0	0	0	0	0	0	0	966	995.3	892.605	1289.54	1527.26	6.79414
967	0	0	0	0	0	0	0	0	0	967	1052.8	892.605	1289.54	1527.26	6.79414
968	0	0	0	1	1	1	1	0	0	968	1078.4	1734.06	1289.54	1527.26	7.45822
969	0	0	0	0	0	0	0	0	0	969	1052.8	892.605	1289.54	1527.26	6.79414
970	0	0	0	0	0	0	0	0	0	970	995.3	892.605	1289.54	1527.26	6.79414
971	0	0	0	0	0	0	0	0	0	971	941.6	892.605	1289.54	1527.26	6.79414
972	0	0	0	0	0	0	0	0	0	972	916.8	892.605	1289.54	1527.26	6.79414
973	0	0	0	0	0	0	0	0	0	973	911.7	892.605	1289.54	1527.26	6.79414
974	0	0	0	0	0	0	0	0	0	974	932.4	892.605	1289.54	1527.26	6.79414
975	0	0	0	0	0	0	0	0	0	975	954.6	892.605	1289.54	1527.26	6.79414
976	0	0	1	1	0	0	0	0	0	976	964.4	1217.07	1289.54	1527.26	7.1042
977	0	0	0	0	0	0	0	0	0	977	954.6	892.605	1377.91	1597.81	6.79414
978	0	0	0	0	0	0	0	0	0	978	932.4	892.605	1377.91	1597.81	6.79414
979	0	0	0	0	0	0	0	0	0	979	911.7	892.605	1172.77	1322.89	6.79414
980	0	0	0	0	0	0	0	0	0	980	899.6	892.605	1273.96	1393.44	6.79414
981	0	0	0	0	0	0	0	0	0	981	893	892.605	1273.96	1393.44	6.79414
982	0	0	0	0	0	0	0	0	0	982	893	892.605	1273.96	1393.44	6.79414
983	0	0	0	0	0	0	0	0	0	983	903.2	892.605	1273.96	1393.44	6.79414
984	0	0	0	0	0	0	0	0	0	984	921.9	892.605	1273.96	1393.44	6.79414
985	0	0	0	0	0	0	0	0	0	985	953.8	892.605	1273.96	1393.44	6.79414
986	0	0	0	0	0	0	0	0	0	986	998.2	892.605	1273.96	1393.44	6.79414
987	0	0	0	0	0	0	0	1	1	987	1032.1	1393.44	1225.61	1393.44	7.23953
988	0	0	0	0	0	0	0	0	0	988	1048.8	892.605	1225.61	1393.44	6.79414
989	0	0	0	0	0	0	0	0	0	989	1048.8	892.605	1225.61	1393.44	6.79414
990	0	0	0	0	0	0	0	1	1	990	1032.1	1393.44	1225.61	1393.44	7.23953
991	0	0	0	0	0	0	0	0	0	991	998.2	892.605	1225.61	1393.44	6.79414
992	0	0	0	0	0	0	0	0	0	992	953.8	892.605	1225.61	1393.44	6.79414
993	0	0	0	0	0	0	0	0	0	993	921.9	892.605	1598.15	1961.57	6.79414
994	0	0	0	0	0	0	0	0	0	994	903.2	892.605	1598.15	1961.57	6.79414
995	0	0	0	0	0	0	0	0	0	995	893	892.605	1598.15	1961.57	6.79414
996	0	0	0	0	0	0	0	0	0	996	893	892.605	1598.15	1961.57	6.79414
997	0	0	0	0	0	0	0	0	0	997	893	892.605	1598.15	1961.57	6.79414
998	0	0	0	0	0	0	0	0	0	998	893	892.605	1521.01	1961.57	6.79414
999	0	0	0	0	0	0	0	0	0	999	922.5	892.605	1521.01	1961.57	6.79414
1000	0	0	0	0	0	0	0	0	0	1000	976.6	892.605	1521.01	1961.57	6.79414
1001	0	0	0	0	0	0	0	0	0	1001	1068.9	892.605	1438.34	1761.24	6.79414
1002	0	0	0	0	0	0	0	0	0	1002	1167.9	892.605	1438.34	1761.24	6.79414
1003	0	0	4	0	0	0	0	0	0	1003	1212	2340.33	1438.34	1761.24	7.75805
1004	0	0	0	0	0	0	0	0	0	1004	1167.9	892.605	1438.34	1761.24	6.79414
1005	0	0	0	0	0	0	0	0	0	1005	1068.9	892.605	1438.34	1761.24	6.79414
1006	0	0	0	0	0	0	0	0	0	1006	976.6	892.605	1438.34	1761.24	6.79414
1007	0	0	0	0	0	0	0	0	0	1007	922.5	892.605	1438.34	1761.24	6.79414
1008	0	0	0	0	0	0	0	0	0	1008	893	892.605	1438.34	1761.24	6.79414
1009	0	0	0	0	0	0	0	0	0	1009	893	892.605	1438.34	1761.24	6.79414
1010	0	0	0	0	0	0	0	0	0	1010	893	892.605	1438.34	1761.24	6.79414
1011	0	0	0	0	0	0	0	0	0	1011	893	892.605	1438.34	1761.24	6.79414
1012	0	0	0	0	0	0	0	0	0	1012	893	892.605	1438.34	1761.24	6.79414
1013	0	0	0	0	0	0	0	0	0	1013	893	892.605	1438.34	1761.24	6.79414
1014	0	0	0	0	0	0	0	0	0	1014	893	892.605	892.605	892.605	6.79414
1015	0	0	0	0	0	0	0	0	0	1015	893	892.605	892.605	892.605	6.79414
1016	0	0	0	0	0	0	0	0	0	1016	893	892.605	892.605	892.605	6.79414
1017	0	0	0	0	0	0	0	0	0	1017	893	892.605	892.605	892.605	6.79414
1018	0	0	0	0	0	0	0	0	0	1018	893	892.605	1040.66	1087.28	6.79414
1019	0	0	0	0	0	0	0	0	0	1019	893	892.605	1040.66	1087.28	6.79414
1020	0	0	0	0	0	0	0	0	0	1020	893	892.605	1040.66	1087.28	6.79414
1021	0	0	0	0	0	0	0	0	0	1021	893	892.605	1040.66	1087.28	6.79414
1022	0	0	0	0	0	0	0	0	0	1022	893	892.605	1040.66	1087.28	6.79414
1023	0	0	0	0	0	0	0	0	0	1023	893	892.605	1040.66	1087.28	6.79414
1024	0	0	0	0	0	0	0	0	0	1024	899.6	892.605	1040.66	1087.28	6.79414
1025	0	0	0	0	0	0	0	0	0	1025	911.7	892.605	1040.66	1087.28	6.79414
1026	0	0	0	0	0	0	0	0	0	1026	932.4	892.605	1040.66	1087.28	6.79414
1027	0	0	0	0	0	0	0	0	0	1027	954.6	892.605	1040.66	1087.28	6.79414
1028	0	0	1	1	0	0	0	0	0	1028	964.4	1217.07	1040.66	1087.28	7.1042
1029	0	0	0	0	0	0	0	0	0	1029	954.6	892.605	1040.66	1087.28	6.79414
1030	0	0	0	0	0	0	0	0	0	1030	932.4	892.605	1125.4	1239.55	6.79414
1031	0	0	0	0	0	0	0	0	0	1031	911.7	892.605	1125.4	1239.55	6.79414
1032	0	0	0	0	0	0	0	0	0	1032	899.6	892.605	1125.4	1239.55	6.79414
1033	0	0	0	0	0	0	0	0	0	1033	893	892.605	1125.4	1239.55	6.79414
1034	0	0	0	0	0	0	0	0	0	1034	893	892.605	1125.4	1239.55	6.79414
1035	0	0	0	0	0	0	0	0	0	1035	893	892.605	1125.4	1239.55	6.79414
1036	0	0	0	0	0	0	0	0	0	1036	900.4	892.605	1125.4	1239.55	6.79414
1037	0	0	0	0	0	0	0	0	0	1037	913.9	892.605	1125.4	1239.55	6.79414
1038	0	0	0	0	0	0	0	0	0	1038	937	892.605	1125.4	1239.55	6.79414
1039	0	0	0	0	0	0	0	0	0	1039	961.8	892.605	1056.4	1109.76	6.79414
1040	0	0	0	2	0	0	0	0	0	1040	972.8	1254.54	1056.4	1109.76	7.13452
1041	0	0	0	0	0	0	0	0	0	1041	961.8	892.605	1056.4	1109.76	6.79414
1042	0	0	0	0	0	0	0	0	0	1042	937	892.605	1056.4	1109.76	6.79414
1043	0	0	0	0	0	0	0	0	0	1043	913.9	892.605	1056.4	1109.76	6.79414
1044	0	0	0	0	0	0	0	0	0	1044	900.4	892.605	1056.4	1109.76	6.79414
1045	0	0	0	0	0	0	0	0	0	1045	893	892.605	1056.4	1109.76	6.79414
1046	0	0	0	0	0	0	0	0	0	1046	893	892.605	1056.4	1109.76	6.79414
1047	0	0	0	0	0	0	0	0	0	1047	893	892.605	1056.4	1109.76	6.79414
1048	0	0	0	0	0	0	0	0	0	1048	893	892.605	1056.4	1109.76	6.79414
1049	0	0	0	0	0	0	0	0	0	1049	893	892.605	1056.4	1109.76	6.79414
1050	0	0	0	0	0	0	0	0	0	1050	893	892.605	1056.4	1109.76	6.79414
1051	0	0	0	0	0	0	0	0	0	1051	893	892.605	892.605	892.605	6.79414
1052	0	0	0	0	0	0	0	0	0	1052	893	892.605	892.605	892.605	6.79414
1053	0	0	0	0	0	0	0	0	0	1053	893	892.605	892.605	892.605	6.79414
1054	0	0	0	0	0	0	0	0	0	1054	893	892.605	892.605	892.605	6.79414
1055	0	0	0	0	0	0	0	0	0	1055	893	892.605	892.605	892.605	6.79414
1056	0	0	0	0	0	0	0	0	0	1056	893	892.605	892.605	892.605	6.79414
1057	0	0	0	0	0	0	0	0	0	1057	893	892.605	892.605	892.605	6.79414
1058	0	0	0	0	0	0	0	0	0	1058	893	892.605	892.605	892.605	6.79414
1059	0	0	0	0	0	0	0	0	0	1059	893	892.605	892.605	892.605	6.79414
1060	0	0	0	0	0	0	0	0	0	1060	893	892.605	892.605	892.605	6.79414
1061	0	0	0	0	0	0	0	0	0	1061	893	892.605	892.605	892.605	6.79414
1062	0	0	0	0	0	0	0	0	0	1062	893	892.605	892.605	892.605	6.79414
1063	0	0	0	0	0	0	0	0	0	1063	893	892.605	892.605	892.605	6.79414
1064	0	0	0	0	0	0	0	0	0	1064	893	892.605	892.605	892.605	6.79414
1065	0	0	0	0	0	0	0	0	0	1065	893	892.605	892.605	892.605	6.79414
1066	0	0	0	0	0	0	0	0	0	1066	893	892.605	892.605	892.605	6.79414
1067	0	0	0	0	0	0	0	0	0	1067	893	892.605	892.605	892.605	6.79414
1068	0	0	0	0	0	0	0	0	0	1068	893	892.605	892.605	892.605	6.79414
1069	0	0	0	0	0	0	0	0	0	1069	893	892.605	892.605	892.605	6.79414
1070	0	0	0	0	0	0	0	0	0	1070	893	892.605	892.605	892.605	6.79414
1071	0	0	0	0	0	0	0	0	0	1071	893	892.605	892.605	892.605	6.79414
1072	0	0	0	0	0	0	0	0	0	1072	893	892.605	892.605	892.605	6.79414
1073	0	0	0	0	0	0	0	0	0	1073	893	892.605	892.605	892.605	6.79414
1074	0	0	0	0	0	0	0	0	0	1074	893	892.605	892.605	892.605	6.79414
1075	0	0	0	0	0	0	0	0	0	1075	893	892.605	1056.4	1109.76	6.79414
1076	0	0	0	0	0	0	0	0	0	1076	893	892.605	1056.4	1109.76	6.79414
1077	0	0	0	0	0	0	0	0	0	1077	893	892.605	1056.4	1109.76	6.79414
1078	0	0	0	0	0	0	0	0	0	1078	893	892.605	1056.4	1109.76	6.79414
1079	0	0	0	0	0	0	0	0	0	1079	893	892.605	1056.4	1109.76	6.79414
1080	0	0	0	0	0	0	0	0	0	1080	893	892.605	1056.4	1109.76	6.79414
1081	0	0	0	0	0	0	0	0	0	1081	900.4	892.605	1056.4	1109.76	6.79414
1082	0	0	0	0	0	0	0	0	0	1082	913.9	892.605	1056.4	1109.76	6.79414
1083	0	0	0	0	0	0	0	0	0	1083	937	892.605	1056.4	1109.76	6.79414
1084	0	0	0	0	0	0	0	0	0	1084	961.8	892.605	1208.7	1382.51	6.79414
1085	0	0	0	2	0	0	0	0	0	1085	972.8	1254.54	1208.7	1382.51	7.13452
1086	0	0	0	0	0	0	0	0	0	1086	961.8	892.605	1208.7	1382.51	6.79414
1087	0	0	0	0	0	0	0	0	0	1087	937	892.605	1208.7	1382.51	6.79414
1088	0	0	0	0	0	0	0	0	0	1088	913.9	892.605	1208.7	1382.51	6.79414
1089	0	0	0	0	0	0	0	0	0	1089	900.4	892.605	1208.7	1382.51	6.79414
1090	0	0	0	0	0	0	0	0	0	1090	904.7	892.605	1208.7	1382.51	6.79414
1091	0	0	0	0	0	0	0	0	0	1091	926.2	892.605	1208.7	1382.51	6.79414
1092	0	0	0	0	0	0	0	0	0	1092	962.9	892.605	1208.7	1382.51	6.79414
1093	0	0	0	0	0	0	0	0	0	1093	1002.2	892.605	1208.7	1382.51	6.79414
1094	0	0	0	0	2	0	0	0	0	1094	1019.8	1467.82	1208.7	1382.51	7.29154
1095	0	0	0	0	0	0	0	0	0	1095	1002.2	892.605	1208.7	1382.51	6.79414
1096	0	0	0	0	0	0	0	0	0	1096	962.9	892.605	1141.77	1237.74	6.79414
1097	0	0	0	0	0	0	0	0	0	1097	926.2	892.605	1141.77	1237.74	6.79414
1098	0	0	0	0	0	0	0	0	0	1098	904.7	892.605	1141.77	1237.74	6.79414
1099	0	0	0	0	0	0	0	0	0	1099	893	892.605	1141.77	1237.74	6.79414
1100	0	0	0	0	0	0	0	0	0	1100	893	892.605	1141.77	1237.74	6.79414
1101	0	0	0	0	0	0	0	0	0	1101	893	892.605	1141.77	1237.74	6.79414
1102	0	0	0	0	0	0	0	0	0	1102	893	892.605	1141.77	1237.74	6.79414
1103	0	0	0	0	0	0	0	0	0	1103	893	892.605	1141.77	1237.74	6.79414
1104	0	0	0	0	0	0	0	0	0	1104	893	892.605	1141.77	1237.74	6.79414
1105	0	0	0	0	0	0	0	0	0	1105	893	892.605	892.605	892.605	6.79414
1106	0	0	0	0	0	0	0	0	0	1106	893	892.605	892.605	892.605	6.79414
1107	0	0	0	0	0	0	0	0	0	1107	893	892.605	892.605	892.605	6.79414
1108	0	0	0	0	0	0	0	0	0	1108	893	892.605	1141.77	1237.74	6.79414
1109	0	0	0	0	0	0	0	0	0	1109	893	892.605	1141.77	1237.74	6.79414
1110	0	0	0	0	0	0	0	0	0	1110	893	892.605	1141.77	1237.74	6.79414
1111	0	0	0	0	0	0	0	0	0	1111	893	892.605	1141.77	1237.74	6.79414
1112	0	0	0	0	0	0	0	0	0	1112	893	892.605	1141.77	1237.74	6.79414
1113	0	0	0	0	0	0	0	0	0	1113	893	892.605	1141.77	1237.74	6.79414
1114	0	0	0	0	0	0	0	0	0	1114	904.7	892.605	1141.77	1237.74	6.79414
1115	0	0	0	0	0	0	0	0	0	1115	926.2	892.605	1141.77	1237.74	6.79414
1116	0	0	0	0	0	0	0	0	0	1116	962.9	892.605	1141.77	1237.74	6.79414
1117	0	0	0	0	0	0	0	0	0	1117	1002.2	892.605	1141.77	1237.74	6.79414
1118	0	0	0	0	0	2	0	0	0	1118	1019.8	1467.82	1141.77	1237.74	7.29154
1119	0	0	0	0	0	0	0	0	0	1119	1002.2	892.605	1178.82	1336.27	6.79414
1120	0	0	0	0	0	0	0	0	0	1120	962.9	892.605	1178.82	1336.27	6.79414
1121	0	0	0	0	0	0	0	0	0	1121	926.2	892.605	1178.82	1336.27	6.79414
1122	0	0	0	0	0	0	0	0	0	1122	904.7	892.605	1178.82	1336.27	6.79414
1123	0	0	0	0	0	0	0	0	0	1123	893	892.605	1178.82	1336.27	6.79414
1124	0	0	0	0	0	0	0	0	0	1124	893	892.605	1178.82	1336.27	6.79414
1125	0	0	0	0	0	0	0	0	0	1125	898	892.605	1178.82	1336.27	6.79414
1126	0	0	0	0	0	0	0	0	0	1126	907.2	892.605	1178.82	1336.27	6.79414
1127	0	0	0	0	0	0	0	0	0	1127	922.9	892.605	1178.82	1336.27	6.79414
1128	0	0	0	0	0	0	0	0	0	1128	939.7	892.605	1178.82	1336.27	6.79414
1129	0	0	0	0	0	1	0	0	0	1129	947.2	1138.95	1007.05	1040.41	7.03786
1130	0	0	0	0	0	0	0	0	0	1130	939.7	892.605	1007.05	1040.41	6.79414
1131	0	0	0	0	0	0	0	0	0	1131	922.9	892.605	1007.05	1040.41	6.79414
1132	0	0	0	0	0	0	0	0	0	1132	907.2	892.605	1007.05	1040.41	6.79414
1133	0	0	0	0	0	0	0	0	0	1133	898	892.605	1007.05	1040.41	6.79414
1134	0	0	0	0	0	0	0	0	0	1134	893	892.605	1007.05	1040.41	6.79414
1135	0	0	0	0	0	0	0	0	0	1135	893	892.605	1007.05	1040.41	6.79414
1136	0	0	0	0	0	0	0	0	0	1136	893	892.605	1007.05	1040.41	6.79414
1137	0	0	0	0	0	0	0	0	0	1137	893	892.605	1007.05	1040.41	6.79414
1138	0	0	0	0	0	0	0	0	0	1138	893	892.605	1007.05	1040.41	6.79414
1139	0	0	0	0	0	0	0	0	0	1139	893	892.605	1007.05	1040.41	6.79414
1140	0	0	0	0	0	0	0	0	0	1140	893	892.605	892.605	892.605	6.79414
1141	0	0	0	0	0	0	0	0	0	1141	893	892.605	892.605	892.605	6.79414
1142	0	0	0	0	0	0	0	0	0	1142	893	892.605	892.605	892.605	6.79414
1143	0	0	0	0	0	0	0	0	0	1143	893	892.605	892.605	892.605	6.79414
1144	0	0	0	0	0	0	0	0	0	1144	893	892.605	892.605	892.605	6.79414
1145	0	0	0	0	0	0	0	0	0	1145	893	892.605	892.605	892.605	6.79414
1146	0	0	0	0	0	0	0	0	0	1146	893	892.605	892.605	892.605	6.79414
1147	0	0	0	0	0	0	0	0	0	1147	893	892.605	892.605	892.605	6.79414
1148	0	0	0	0	0	0	0	0	0	1148	893	892.605	892.605	892.605	6.79414
1149	0	0	0	0	0	0	0	0	0	1149	893	892.605	892.605	892.605	6.79414
1150	0	0	0	0	0	0	0	0	0	1150	893	892.605	892.605	892.605	6.79414
1151	0	0	0	0	0	0	0	0	0	1151	893	892.605	892.605	892.605	6.79414
1152	0	0	0	0	0	0	0	0	0	1152	893	892.605	892.605	892.605	6.79414
1153	0	0	0	0	0	0	0	0	0	1153	893	892.605	892.605	892.605	6.79414
1154	0	0	0	0	0	0	0	0	0	1154	893	892.605	892.605	892.605	6.79414
1155	0	0	0	0	0	0	0	0	0	1155	893	892.605	892.605	892.605	6.79414
1156	0	0	0	0	0	0	0	0	0	1156	893	892.605	892.605	892.605	6.79414
1157	0	0	0	0	0	0	0	0	0	1157	893	892.605	1813.46	2599.74	6.79414
1158	0	0	0	0	0	0	0	0	0	1158	893	892.605	1813.46	2599.74	6.79414
1159	0	0	0	0	0	0	0	0	0	1159	893	892.605	1813.46	2599.74	6.79414
1160	0	0	0	0	0	0	0	0	0	1160	893	892.605	1907.65	2829.83	6.79414
1161	0	0	0	0	0	0	0	0	0	1161	893	892.605	1907.65	2829.83	6.79414
1162	0	0	0	0	0	0	0	0	0	1162	893	892.605	1907.65	2829.83	6.79414
1163	0	0	0	0	0	0	0	0	0	1163	951	892.605	1907.65	2829.83	6.79414
1164	0	0	0	0	0	0	0	0	0	1164	1057.4	892.605	1907.65	2829.83	6.79414
1165	0	0	0	0	0	0	0	0	0	1165	1238.9	892.605	1907.65	2829.83	6.79414
1166	0	0	0	0	0	0	0	0	0	1166	1445.2	892.605	1907.65	2829.83	6.79414
1167	0	1	2	3	0	0	0	0	0	1167	1553.4	3737.83	1907.65	2829.83	8.22626
1168	0	0	0	0	0	0	0	0	0	1168	1503.4	892.605	1907.65	2829.83	6.79414
1169	0	0	0	0	0	0	0	0	0	1169	1348.2	892.605	1953.37	2829.83	6.79414
1170	0	0	0	0	0	0	2	0	0	1170	1184.2	1467.82	2150.41	3014.07	7.29154
1171	0	0	0	0	0	0	0	0	0	1171	1060.3	892.605	2150.41	3014.07	6.79414
1172	0	0	0	0	0	0	0	0	0	1172	962.9	892.605	2150.41	3014.07	6.79414
1173	0	0	0	0	0	0	0	0	0	1173	926.2	892.605	2150.41	3014.07	6.79414
1174	0	0	0	0	0	0	0	0	0	1174	904.7	892.605	2150.41	3014.07	6.79414
1175	0	0	0	0	0	0	0	0	0	1175	900.4	892.605	2150.41	3014.07	6.79414
1176	0	0	0	0	0	0	0	0	0	1176	935	892.605	2150.41	3014.07	6.79414
1177	0	0	0	0	0	0	0	0	0	1177	996.8	892.605	2150.41	3014.07	6.79414
1178	0	0	0	0	0	0	0	0	0	1178	1087.6	892.605	1679.33	1928.44	6.79414
1179	0	0	0	2	0	0	0	0	0	1179	1169.4	1254.54	1679.33	1928.44	7.13452
1180	0	0	0	0	0	3	0	0	0	1180	1189.9	1928.44	1679.33	1928.44	7.56447
1181	0	0	0	0	0	0	0	0	0	1181	1133.7	892.605	1590.64	1928.44	6.79414
1182	0	0	0	0	0	0	0	0	0	1182	1039.8	892.605	1590.64	1928.44	6.79414
1183	0	0	0	0	0	0	0	0	0	1183	960.2	892.605	1590.64	1928.44	6.79414
1184	0	0	0	0	0	0	0	0	0	1184	935.2	892.605	1590.64	1928.44	6.79414
1185	0	0	0	0	0	0	0	0	0	1185	952.8	892.605	1590.64	1928.44	6.79414
1186	0	0	0	0	0	0	0	0	0	1186	1018.8	892.605	1590.64	1928.44	6.79414
1187	0	0	0	0	0	0	0	0	0	1187	1089.6	892.605	1590.64	1928.44	6.79414
1188	0	0	0	0	0	0	0	0	3	1188	1121.2	1928.44	1590.64	1928.44	7.56447
1189	0	0	0	0	0	0	0	0	0	1189	1089.6	892.605	1590.64	1928.44	6.79414
1190	0	0	0	0	0	0	0	0	0	1190	1018.8	892.605	1544.58	1928.44	6.79414
1191	0	0	0	0	0	0	0	0	0	1191	952.8	892.605	1306.92	1514.11	6.79414
1192	0	0	0	0	0	0	0	0	0	1192	914.1	892.605	1306.92	1514.11	6.79414
1193	0	0	0	0	0	0	0	0	0	1193	893	892.605	1306.92	1514.11	6.79414
1194	0	0	0	0	0	0	0	0	0	1194	893	892.605	1306.92	1514.11	6.79414
1195	0	0	0	0	0	0	0	0	0	1195	893	892.605	1306.92	1514.11	6.79414
1196	0	0	0	0	0	0	0	0	0	1196	893	892.605	1306.92	1514.11	6.79414
1197	0	0	0	0	0	0	0	0	0	1197	893	892.605	1306.92	1514.11	6.79414
1198	0	0	0	0	0	0	0	0	0	1198	893	892.605	1306.92	1514.11	6.79414
1199	0	0	0	0	0	0	0	0	0	1199	893	892.605	892.605	892.605	6.79414
1200	0	0	0	0	0	0	0	0	0	1200	893	892.605	892.605	892.605	6.79414
1201	0	0	0	0	0	0	0	0	0	1201	893	892.605	892.605	892.605	6.79414
1202	0	0	0	0	0	0	0	0	0	1202	893	892.605	892.605	892.605	6.79414
1203	0	0	0	0	0	0	0	0	0	1203	893	892.605	892.605	892.605	6.79414
1204	0	0	0	0	0	0	0	0	0	1204	893	892.605	892.605	892.605	6.79414
1205	0	0	0	0	0	0	0	0	0	1205	893	892.605	892.605	892.605	6.79414
1206	0	0	0	0	0	0	0	0	0	1206	893	892.605	892.605	892.605	6.79414
1207	0	0	0	0	0	0	0	0	0	1207	893	892.605	892.605	892.605	6.79414
1208	0	0	0	0	0	0	0	0	0	1208	893	892.605	892.605	892.605	6.79414
1209	0	0	0	0	0	0	0	0	0	1209	893	892.605	892.605	892.605	6.79414
1210	0	0	0	0	0	0	0	0	0	1210	893	892.605	892.605	892.605	6.79414
1211	0	0	0	0	0	0	0	0	0	1211	893	892.605	892.605	892.605	6.79414
1212	0	0	0	0	0	0	0	0	0	1212	893	892.605	892.605	892.605	6.79414
1213	0	0	0	0	0	0	0	0	0	1213	893	892.605	892.605	892.605	6.79414
1214	0	0	0	0	0	0	0	0	0	1214	893	892.605	892.605	892.605	6.79414
1215	0	0	0	0	0	0	0	0	0	1215	893	892.605	892.605	892.605	6.79414
1216	0	0	0	0	0	0	0	0	0	1216	893	892.605	892.605	892.605	6.79414
1217	0	0	0	0	0	0	0	0	0	1217	893	892.605	892.605	892.605	6.79414
1218	0	0	0	0	0	0	0	0	0	1218	893	892.605	892.605	892.605	6.79414
1219	0	0	0	0	0	0	0	0	0	1219	893	892.605	892.605	892.605	6.79414
1220	0	0	0	0	0	0	0	0	0	1220	893	892.605	1506.56	1899.06	6.79414
1221	0	0	0	0	0	0	0	0	0	1221	893	892.605	1506.56	1899.06	6.79414
1222	0	0	0	0	0	0	0	0	0	1222	893	892.605	1506.56	1899.06	6.79414
1223	0	0	0	0	0	0	0	0	0	1223	893	892.605	1506.56	1899.06	6.79414
1224	0	0	0	0	0	0	0	0	0	1224	893	892.605	1506.56	1899.06	6.79414
1225	0	0	0	0	0	0	0	0	0	1225	893	892.605	1506.56	1899.06	6.79414
1226	0	0	0	0	0	0	0	0	0	1226	927.2	892.605	1604.9	2129.14	6.79414
1227	0	0	0	0	0	0	0	0	0	1227	989.9	892.605	1604.9	2129.14	6.79414
1228	0	0	0	0	0	0	0	0	0	1228	1096.9	892.605	1604.9	2129.14	6.79414
1229	0	0	0	0	0	0	0	0	0	1229	1211.6	892.605	1604.9	2129.14	6.79414
1230	0	0	0	0	0	0	4	0	0	1230	1262.7	2570.02	1604.9	2129.14	7.85167
1231	0	0	0	0	0	0	0	0	0	1231	1211.6	892.605	1604.9	2129.14	6.79414
1232	0	0	0	0	0	0	0	0	0	1232	1108.6	892.605	1604.9	2129.14	6.79414
1233	0	0	0	0	0	0	0	0	0	1233	1023.1	892.605	1604.9	2129.14	6.79414
1234	0	0	0	0	0	0	0	0	0	1234	997.1	892.605	1604.9	2129.14	6.79414
1235	0	0	0	0	0	0	0	0	0	1235	1002.2	892.605	1604.9	2129.14	6.79414
1236	0	0	0	0	0	0	2	0	0	1236	1019.8	1467.82	1604.9	2129.14	7.29154
1237	0	0	0	0	0	0	0	0	0	1237	1002.2	892.605	1604.9	2129.14	6.79414
1238	0	0	0	0	0	0	0	0	0	1238	962.9	892.605	1604.9	2129.14	6.79414
1239	0	0	0	0	0	0	0	0	0	1239	926.2	892.605	1604.9	2129.14	6.79414
1240	0	0	0	0	0	0	0	0	0	1240	904.7	892.605	1604.9	2129.14	6.79414
1241	0	0	0	0	0	0	0	0	0	1241	893	892.605	1141.77	1237.74	6.79414
1242	0	0	0	0	0	0	0	0	0	1242	893	892.605	1141.77	1237.74	6.79414
1243	0	0	0	0	0	0	0	0	0	1243	893	892.605	1141.77	1237.74	6.79414
1244	0	0	0	0	0	0	0	0	0	1244	893	892.605	1141.77	1237.74	6.79414
1245	0	0	0	0	0	0	0	0	0	1245	893	892.605	1141.77	1237.74	6.79414
1246	0	0	0	0	0	0	0	0	0	1246	893	892.605	1141.77	1237.74	6.79414
1247	0	0	0	0	0	0	0	0	0	1247	893	892.605	892.605	892.605	6.79414
1248	0	0	0	0	0	0	0	0	0	1248	893	892.605	892.605	892.605	6.79414
1249	0	0	0	0	0	0	0	0	0	1249	893	892.605	892.605	892.605	6.79414
1250	0	0	0	0	0	0	0	0	0	1250	893	892.605	892.605	892.605	6.79414
1251	0	0	0	0	0	0	0	0	0	1251	893	892.605	892.605	892.605	6.79414
1252	0	0	0	0	0	0	0	0	0	1252	893	892.605	892.605	892.605	6.79414
1253	0	0	0	0	0	0	0	0	0	1253	893	892.605	892.605	892.605	6.79414
1254	0	0	0	0	0	0	0	0	0	1254	893	892.605	892.605	892.605	6.79414
1255	0	0	0	0	0	0	0	0	0	1255	893	892.605	892.605	892.605	6.79414
1256	0	0	0	0	0	0	0	0	0	1256	893	892.605	892.605	892.605	6.79414
1257	0	0	0	0	0	0	0	0	0	1257	893	892.605	892.605	892.605	6.79414
1258	0	0	0	0	0	0	0	0	0	1258	893	892.605	892.605	892.605	6.79414
1259	0	0	0	0	0	0	0	0	0	1259	893	892.605	892.605	892.605	6.79414
1260	0	0	0	0	0	0	0	0	0	1260	893	892.605	892.605	892.605	6.79414
1261	0	0	0	0	0	0	0	0	0	1261	893	892.605	892.605	892.605	6.79414
1262	0	0	0	0	0	0	0	0	0	1262	893	892.605	892.605	892.605	6.79414
1263	0	0	0	0	0	0	0	0	0	1263	893	892.605	892.605	892.605	6.79414
1264	0	0	0	0	0	0	0	0	0	1264	893	892.605	892.605	892.605	6.79414
1265	0	0	0	0	0	0	0	0	0	1265	893	892.605	1539.76	1968.49	6.79414
1266	0	0	0	0	0	0	0	0	0	1266	893	892.605	1539.76	1968.49	6.79414
1267	0	0	0	0	0	0	0	0	0	1267	893	892.605	1697.02	2294.23	6.79414
1268	0	0	0	0	0	0	0	0	0	1268	893	892.605	1697.02	2294.23	6.79414
1269	0	0	0	0	0	0	0	0	0	1269	893	892.605	1697.02	2294.23	6.79414
1270	0	0	0	0	0	0	0	0	0	1270	893	892.605	1787.03	2294.23	6.79414
1271	0	0	0	0	0	0	0	0	0	1271	929.6	892.605	1787.03	2294.23	6.79414
1272	0	0	0	0	0	0	0	0	0	1272	996.6	892.605	1787.03	2294.23	6.79414
1273	0	0	0	0	0	0	0	0	0	1273	1127.6	892.605	1787.03	2294.23	6.79414
1274	0	0	0	0	0	0	0	0	0	1274	1280.7	892.605	1787.03	2294.23	6.79414
1275	0	0	1	2	3	0	0	0	0	1275	1387.3	2685.75	1787.03	2294.23	7.89572
1276	0	0	0	0	0	0	0	0	0	1276	1400	892.605	1787.03	2294.23	6.79414
1277	0	0	0	3	0	0	0	0	0	1277	1323.7	1706.95	1787.03	2294.23	7.44246
1278	0	0	0	0	0	0	0	0	0	1278	1221.2	892.605	1787.03	2294.23	6.79414
1279	0	0	0	0	0	0	0	0	0	1279	1137.8	892.605	1787.03	2294.23	6.79414
1280	0	0	0	0	2	0	0	0	0	1280	1066.8	1467.82	1787.03	2294.23	7.29154
1281	0	0	0	0	0	0	0	0	0	1281	1018.8	892.605	1787.03	2294.23	6.79414
1282	0	0	0	0	0	0	0	0	0	1282	962.9	892.605	1787.03	2294.23	6.79414
1283	0	0	0	0	0	0	0	0	0	1283	926.2	892.605	1787.03	2294.23	6.79414
1284	0	0	0	0	0	0	0	0	0	1284	904.7	892.605	1787.03	2294.23	6.79414
1285	0	0	0	0	0	0	0	0	0	1285	893	892.605	1787.03	2294.23	6.79414
1286	0	0	0	0	0	0	0	0	0	1286	893	892.605	1346.56	1611.3	6.79414
1287	0	0	0	0	0	0	0	0	0	1287	893	892.605	1346.56	1611.3	6.79414
1288	0	0	0	0	0	0	0	0	0	1288	893	892.605	1141.77	1237.74	6.79414
1289	0	0	0	0	0	0	0	0	0	1289	893	892.605	1141.77	1237.74	6.79414
1290	0	0	0	0	0	0	0	0	0	1290	893	892.605	1141.77	1237.74	6.79414
1291	0	0	0	0	0	0	0	0	0	1291	893	892.605	892.605	892.605	6.79414
1292	0	0	0	0	0	0	0	0	0	1292	893	892.605	892.605	892.605	6.79414
1293	0	0	0	0	0	0	0	0	0	1293	893	892.605	892.605	892.605	6.79414
1294	0	0	0	0	0	0	0	0	0	1294	893	892.605	1046.72	1095.9	6.79414
1295	0	0	0	0	0	0	0	0	0	1295	893	892.605	1295.83	1538.22	6.79414
1296	0	0	0	0	0	0	0	0	0	1296	893	892.605	1295.83	1538.22	6.79414
1297	0	0	0	0	0	0	0	0	0	1297	893	892.605	1295.83	1538.22	6.79414
1298	0	0	0	0	0	0	0	0	0	1298	893	892.605	1301.7	1538.22	6.79414
1299	0	0	0	0	0	0	0	0	0	1299	893	892.605	1301.7	1538.22	6.79414
1300	0	0	0	0	0	0	0	0	0	1300	899.9	892.605	1720.08	2239.12	6.79414
1301	0	0	0	0	0	0	0	0	0	1301	929.9	892.605	1720.08	2239.12	6.79414
1302	0	0	0	0	0	0	0	0	0	1302	983.2	892.605	1720.08	2239.12	6.79414
1303	0	0	0	0	0	0	0	0	0	1303	1060.6	892.605	1720.08	2239.12	6.79414
1304	0	0	0	1	1	0	0	0	0	1304	1130.8	1231.42	1720.08	2239.12	7.11593
1305	0	0	0	0	0	2	1	0	0	1305	1149.8	1742.76	1805.09	2239.12	7.46322
1306	0	0	0	0	0	0	0	0	0	1306	1140.7	892.605	1805.09	2239.12	6.79414
1307	0	0	0	0	0	0	0	0	0	1307	1129.9	892.605	1805.09	2239.12	6.79414
1308	1	0	0	0	0	0	0	0	0	1308	1172.8	983.087	1805.09	2239.12	6.8907
1309	0	0	0	0	0	0	0	0	0	1309	1246	892.605	1805.09	2239.12	6.79414
1310	0	0	0	0	0	4	0	0	0	1310	1273.7	2570.02	1805.09	2239.12	7.85167
1311	0	0	0	0	0	0	0	0	0	1311	1228.5	892.605	1805.09	2239.12	6.79414
1312	0	0	0	0	0	0	0	0	0	1312	1131.8	892.605	1805.09	2239.12	6.79414
1313	0	0	0	0	0	0	0	0	0	1313	1059.5	892.605	1808.33	2239.12	6.79414
1314	0	0	0	0	0	0	0	0	0	1314	1035.9	892.605	1808.33	2239.12	6.79414
1315	0	0	1	1	1	0	0	0	0	1315	1019.1	1465.34	1772.83	2239.12	7.28984
1316	0	0	0	0	0	0	0	0	0	1316	1001.7	892.605	1615.23	2128.15	6.79414
1317	0	0	0	0	0	0	0	0	0	1317	962.6	892.605	1615.23	2128.15	6.79414
1318	0	0	0	0	0	0	0	0	0	1318	926.1	892.605	1615.23	2128.15	6.79414
1319	0	0	0	0	0	0	0	0	0	1319	906.5	892.605	1655.23	2128.15	6.79414
1320	0	0	0	0	0	0	0	0	0	1320	898.2	892.605	1655.23	2128.15	6.79414
1321	0	0	0	0	0	0	0	0	0	1321	903.9	892.605	1214	1381.02	6.79414
1322	0	0	0	0	0	0	0	0	0	1322	910.1	892.605	1214	1381.02	6.79414
1323	1	0	0	0	0	0	0	0	0	1323	912.8	983.087	1271.73	1381.02	6.8907
1324	0	0	0	0	0	0	0	0	0	1324	910.1	892.605	1271.73	1381.02	6.79414
1325	0	0	0	0	0	0	0	0	0	1325	911.3	892.605	1271.73	1381.02	6.79414
1326	0	0	0	0	0	0	0	0	0	1326	919.1	892.605	1144.07	1254.54	6.79414
1327	0	0	0	0	0	0	0	0	0	1327	938.9	892.605	1144.07	1254.54	6.79414
1328	0	0	0	0	0	0	0	0	0	1328	961.8	892.605	1144.07	1254.54	6.79414
1329	2	0	0	0	0	0	0	0	0	1329	980.2	1254.54	1144.07	1254.54	7.13452
1330	0	0	0	0	0	0	0	0	0	1330	982.7	892.605	1144.07	1254.54	6.79414
1331	0	0	0	0	0	0	0	0	0	1331	981	892.605	1144.07	1254.54	6.79414
1332	0	0	0	0	0	0	0	0	0	1332	982.7	892.605	1144.07	1254.54	6.79414
1333	0	0	0	2	0	0	0	0	0	1333	980.2	1254.54	1144.07	1254.54	7.13452
1334	0	0	0	0	0	0	0	0	0	1334	961.8	892.605	1137.34	1254.54	6.79414
1335	0	0	0	0	0	0	0	0	0	1335	937	892.605	1723.53	2304.69	6.79414
1336	0	0	0	0	0	0	0	0	0	1336	913.9	892.605	1723.53	2304.69	6.79414
1337	0	0	0	0	0	0	0	0	0	1337	900.4	892.605	1723.53	2304.69	6.79414
1338	0	0	0	0	0	0	0	0	0	1338	893	892.605	1723.53	2304.69	6.79414
1339	0	0	0	0	0	0	0	0	0	1339	893	892.605	1723.53	2304.69	6.79414
1340	0	0	0	0	0	0	0	0	0	1340	893	892.605	1682.93	2304.69	6.79414
1341	0	0	0	0	0	0	0	0	0	1341	936.1	892.605	1682.93	2304.69	6.79414
1342	0	0	0	0	0	0	0	0	0	1342	1015.1	892.605	1682.93	2304.69	6.79414
1343	0	0	0	0	0	0	0	0	0	1343	1149.8	892.605	1682.93	2304.69	6.79414
1344	0	0	0	0	0	0	0	0	0	1344	1294.3	892.605	1634.51	2196.11	6.79414
1345	0	0	1	4	0	0	0	0	0	1345	1358.6	3004.8	1634.51	2196.11	8.00797
1346	0	0	0	0	0	0	0	0	0	1346	1296.1	892.605	1808.28	2518.05	6.79414
1347	0	0	0	0	0	0	0	0	0	1347	1155	892.605	1808.28	2518.05	6.79414
1348	0	0	0	0	0	0	0	0	0	1348	1026	892.605	1808.28	2518.05	6.79414
1349	0	0	0	0	0	0	0	0	0	1349	953.2	892.605	1808.28	2518.05	6.79414
1350	0	1	0	0	0	0	0	0	0	1350	912.8	983.087	1808.28	2518.05	6.8907
1351	0	0	0	0	0	0	0	0	0	1351	910.1	892.605	1808.28	2518.05	6.79414
1352	0	0	0	0	0	0	0	0	0	1352	922.2	892.605	1808.28	2518.05	6.79414
1353	0	0	0	0	0	0	0	0	0	1353	949.9	892.605	1808.28	2518.05	6.79414
1354	0	0	0	0	0	0	0	0	0	1354	1003.7	892.605	1808.28	2518.05	6.79414
1355	0	0	0	0	0	0	0	0	0	1355	1063	892.605	1808.28	2518.05	6.79414
1356	0	0	1	1	2	0	0	0	0	1356	1090.3	1787.94	1265.75	1466	7.48882
1357	0	0	0	0	0	0	0	0	0	1357	1063	892.605	1265.75	1466	6.79414
1358	0	0	0	0	0	0	0	0	0	1358	1001.8	892.605	1265.75	1466	6.79414
1359	0	0	0	0	0	0	0	0	0	1359	944.7	892.605	1316.7	1565.33	6.79414
1360	0	0	0	0	0	0	0	0	0	1360	911.3	892.605	1316.7	1565.33	6.79414
1361	0	0	0	0	0	0	0	0	0	1361	893	892.605	1310.85	1565.33	6.79414
1362	0	0	0	0	0	0	0	0	0	1362	893	892.605	1310.85	1565.33	6.79414
1363	0	0	0	0	0	0	0	0	0	1363	893	892.605	1310.85	1565.33	6.79414
1364	0	0	0	0	0	0	0	0	0	1364	893	892.605	1310.85	1565.33	6.79414
1365	0	0	0	0	0	0	0	0	0	1365	899.9	892.605	1310.85	1565.33	6.79414
1366	0	0	0	0	0	0	0	0	0	1366	912.5	892.605	1363.8	1574.58	6.79414
1367	0	0	0	0	0	0	0	0	0	1367	934.1	892.605	1129.94	1245.29	6.79414
1368	0	0	0	0	0	0	0	0	0	1368	957.2	892.605	1488.56	1816.09	6.79414
1369	0	0	0	1	1	0	0	0	0	1369	967.5	1231.42	1642.94	1997.05	7.11593
1370	0	0	0	0	0	0	0	0	0	1370	957.2	892.605	1642.94	1997.05	6.79414
1371	0	0	0	0	0	0	0	0	0	1371	934.1	892.605	1642.94	1997.05	6.79414
1372	0	0	0	0	0	0	0	0	0	1372	919.9	892.605	1642.94	1997.05	6.79414
1373	0	0	0	0	0	0	0	0	0	1373	920.8	892.605	1683.2	1997.05	6.79414
1374	0	0	0	0	0	0	0	0	0	1374	963.5	892.605	1683.2	1997.05	6.79414
1375	0	0	0	0	0	0	0	0	0	1375	1053.3	892.605	1683.2	1997.05	6.79414
1376	0	0	0	2	0	0	0	0	0	1376	1177.6	1254.54	1683.2	1997.05	7.13452
1377	0	0	0	0	0	0	0	0	0	1377	1307.2	892.605	1683.2	1997.05	6.79414
1378	0	2	0	2	0	0	0	0	0	1378	1377.6	2190.45	1683.2	1997.05	7.69186
1379	0	0	0	3	0	0	0	0	0	1379	1347.2	1706.95	1683.2	1997.05	7.44246
1380	0	0	0	0	0	0	0	0	0	1380	1233.7	892.605	1647.26	1997.05	6.79414
1381	0	0	0	0	0	0	0	0	0	1381	1110.9	892.605	1647.26	1997.05	6.79414
1382	0	0	0	0	0	0	0	0	0	1382	1035.3	892.605	1647.26	1997.05	6.79414
1383	0	0	0	2	0	0	0	0	0	1383	989.4	1254.54	1647.26	1997.05	7.13452
1384	0	0	0	0	0	0	0	0	0	1384	961.8	892.605	1647.26	1997.05	6.79414
1385	0	0	0	0	0	0	0	0	0	1385	937	892.605	1647.26	1997.05	6.79414
1386	0	0	0	0	0	0	0	0	0	1386	913.9	892.605	1647.26	1997.05	6.79414
1387	0	0	0	0	0	0	0	0	0	1387	900.4	892.605	1604.16	1997.05	6.79414
1388	0	0	0	0	0	0	0	0	0	1388	893	892.605	1604.16	1997.05	6.79414
1389	0	0	0	0	0	0	0	0	0	1389	893	892.605	1289.46	1525.98	6.79414
1390	0	0	0	0	0	0	0	0	0	1390	893	892.605	1056.4	1109.76	6.79414
1391	0	0	0	0	0	0	0	0	0	1391	893	892.605	1056.4	1109.76	6.79414
1392	0	0	0	0	0	0	0	0	0	1392	893	892.605	1207.85	1381.02	6.79414
1393	0	0	0	0	0	0	0	0	0	1393	893	892.605	1207.85	1381.02	6.79414
1394	0	0	0	0	0	0	0	0	0	1394	893	892.605	1140.81	1236.25	6.79414
1395	0	0	0	0	0	0	0	0	0	1395	893	892.605	1140.81	1236.25	6.79414
1396	0	0	0	0	0	0	0	0	0	1396	893	892.605	1140.81	1236.25	6.79414
1397	0	0	0	0	0	0	0	0	0	1397	893	892.605	1140.81	1236.25	6.79414
1398	0	0	0	0	0	0	0	0	0	1398	904.7	892.605	1140.81	1236.25	6.79414
1399	0	0	0	0	0	0	0	0	0	1399	926.1	892.605	1140.81	1236.25	6.79414
1400	0	0	0	0	0	0	0	0	0	1400	962.6	892.605	1197.66	1366.03	6.79414
1401	0	0	0	0	0	0	0	0	0	1401	1001.7	892.605	1197.66	1366.03	6.79414
1402	0	0	1	1	1	0	0	0	0	1402	1019.1	1465.34	1316.9	1466.83	7.28984
1403	0	0	0	0	0	0	0	0	0	1403	1001.7	892.605	1316.9	1466.83	6.79414
1404	0	0	0	0	0	0	0	0	0	1404	962.6	892.605	1316.9	1466.83	6.79414
1405	0	0	0	0	0	0	0	0	0	1405	926.1	892.605	1668.06	1991.33	6.79414
1406	0	0	0	0	0	0	0	0	0	1406	911.3	892.605	1668.06	1991.33	6.79414
1407	0	0	0	0	0	0	0	0	0	1407	911.7	892.605	1668.06	1991.33	6.79414
1408	0	0	0	0	0	0	0	0	0	1408	944.1	892.605	1668.06	1991.33	6.79414
1409	0	0	0	0	0	0	0	0	0	1409	987.8	892.605	1668.06	1991.33	6.79414
1410	0	0	1	1	0	0	0	0	0	1410	1034.3	1217.07	1707.96	1991.33	7.1042
1411	0	0	0	0	0	0	0	0	0	1411	1093.3	892.605	1707.96	1991.33	6.79414
1412	0	0	0	0	0	0	0	2	0	1412	1142.8	1467.82	2008.81	2340.33	7.29154
1413	0	0	0	0	0	0	0	0	0	1413	1196.9	892.605	1933.27	2340.33	6.79414
1414	0	0	0	0	0	0	0	0	0	1414	1244.4	892.605	1933.27	2340.33	6.79414
1415	0	0	0	4	0	0	0	0	0	1415	1245.2	2340.33	1933.27	2340.33	7.75805
1416	0	0	0	0	0	0	0	0	0	1416	1187	892.605	1933.27	2340.33	6.79414
1417	0	0	0	0	0	0	0	0	0	1417	1089.9	892.605	1933.27	2340.33	6.79414
1418	0	0	0	0	0	0	0	0	0	1418	1050.2	892.605	2063.57	2340.33	6.79414
1419	0	0	0	0	0	0	0	0	0	1419	1074.9	892.605	2063.57	2340.33	6.79414
1420	0	2	0	0	0	0	0	0	0	1420	1148.7	1254.54	2063.57	2340.33	7.13452
1421	0	0	0	0	0	0	0	0	0	1421	1236.7	892.605	2036.31	2340.33	6.79414
1422	0	0	0	4	0	0	0	0	0	1422	1256	2340.33	2036.31	2340.33	7.75805
1423	0	0	0	0	0	0	0	0	0	1423	1188.8	892.605	1957.77	2340.33	6.79414
1424	0	0	0	0	0	0	0	0	0	1424	1092.9	892.605	1957.77	2340.33	6.79414
1425	0	0	0	0	0	0	0	0	0	1425	1023.7	892.605	1957.77	2340.33	6.79414
1426	0	0	0	0	0	0	0	0	0	1426	1021.5	892.605	1646.64	2086.98	6.79414
1427	0	0	0	0	0	0	0	0	0	1427	1047.6	892.605	1646.64	2086.98	6.79414
1428	0	0	0	3	0	0	0	0	0	1428	1072.5	1706.95	1689.41	2086.98	7.44246
1429	0	0	0	0	0	0	0	0	0	1429	1047.6	892.605	1689.41	2086.98	6.79414
1430	0	0	0	0	0	0	0	0	0	1430	992	892.605	1689.41	2086.98	6.79414
1431	0	0	0	0	0	0	0	0	0	1431	940	892.605	1646.64	2086.98	6.79414
1432	0	0	0	0	0	0	0	0	0	1432	909.6	892.605	1646.64	2086.98	6.79414
1433	0	0	0	0	0	0	0	0	0	1433	893	892.605	1464.74	1706.95	6.79414
1434	0	0	0	0	0	0	0	0	0	1434	900.4	892.605	1464.74	1706.95	6.79414
1435	0	0	0	0	0	0	0	0	0	1435	913.9	892.605	1464.74	1706.95	6.79414
1436	0	0	0	0	0	0	0	0	0	1436	937	892.605	1464.74	1706.95	6.79414
1437	0	0	0	0	0	0	0	0	0	1437	961.8	892.605	1464.74	1706.95	6.79414
1438	0	0	0	2	0	0	0	0	0	1438	972.8	1254.54	1464.74	1706.95	7.13452
1439	0	0	0	0	0	0	0	0	0	1439	978.4	892.605	1295.31	1525.98	6.79414
1440	0	0	0	0	0	0	0	0	0	1440	984.1	892.605	1295.31	1525.98	6.79414
1441	0	0	0	0	0	0	0	0	0	1441	1012.9	892.605	1295.31	1525.98	6.79414
1442	0	0	0	0	0	0	0	0	0	1442	1055	892.605	1295.31	1525.98	6.79414
1443	0	0	3	0	0	0	0	0	0	1443	1072.5	1706.95	1295.31	1525.98	7.44246
1444	0	0	0	0	0	0	0	0	0	1444	1047.6	892.605	1295.31	1525.98	6.79414
1445	0	0	0	0	0	0	0	0	0	1445	993.8	892.605	1295.31	1525.98	6.79414
1446	0	0	0	0	0	0	0	0	0	1446	945.2	892.605	1295.31	1525.98	6.79414
1447	0	0	0	0	0	0	0	0	0	1447	920.5	892.605	1295.31	1525.98	6.79414
1448	0	0	0	0	0	0	0	0	0	1448	910.1	892.605	1295.31	1525.98	6.79414
1449	0	1	0	0	0	0	0	0	0	1449	912.8	983.087	1237.31	1417.4	6.8907
1450	0	0	0	0	0	0	0	0	0	1450	910.1	892.605	1237.31	1417.4	6.79414
1451	0	0	0	0	0	0	0	0	0	1451	903.9	892.605	1237.31	1417.4	6.79414
1452	0	0	0	0	0	0	0	0	0	1452	898.2	892.605	1237.31	1417.4	6.79414
1453	0	0	0	0	0	0	0	0	0	1453	894.8	892.605	1237.31	1417.4	6.79414
1454	0	0	0	0	0	0	0	0	0	1454	893	892.605	936.299	946.894	6.79414
1455	0	0	0	0	0	0	0	0	0	1455	893	892.605	936.299	946.894	6.79414
1456	0	0	0	0	0	0	0	0	0	1456	893	892.605	936.299	946.894	6.79414
1457	0	0	0	0	0	0	0	0	0	1457	893	892.605	1065.43	1145.96	6.79414
1458	0	0	0	0	0	0	0	0	0	1458	893	892.605	1065.43	1145.96	6.79414
1459	0	0	0	0	0	0	0	0	0	1459	893	892.605	1065.43	1145.96	6.79414
1460	0	0	0	0	0	0	0	0	0	1460	893	892.605	1056.4	1109.76	6.79414
1461	0	0	0	0	0	0	0	0	0	1461	893	892.605	1056.4	1109.76	6.79414
1462	0	0	0	0	0	0	0	0	0	1462	893	892.605	1056.4	1109.76	6.79414
1463	0	0	0	0	0	0	0	0	0	1463	900.4	892.605	1056.4	1109.76	6.79414
1464	0	0	0	0	0	0	0	0	0	1464	913.9	892.605	1137.34	1254.54	6.79414
1465	0	0	0	0	0	0	0	0	0	1465	937	892.605	1343.29	1525.98	6.79414
1466	0	0	0	0	0	0	0	0	0	1466	961.8	892.605	1572.76	1839.84	6.79414
1467	0	0	0	2	0	0	0	0	0	1467	972.8	1254.54	1572.76	1839.84	7.13452
1468	0	0	0	0	0	0	0	0	0	1468	961.8	892.605	1572.76	1839.84	6.79414
1469	0	0	0	0	0	0	0	0	0	1469	937	892.605	1572.76	1839.84	6.79414
1470	0	0	0	0	0	0	0	0	0	1470	921.3	892.605	1776.04	1928.44	6.79414
1471	0	0	0	0	0	0	0	0	0	1471	937.9	892.605	1776.04	1928.44	6.79414
1472	0	0	0	0	0	0	0	0	0	1472	1005.2	892.605	1776.04	1928.44	6.79414
1473	0	0	0	0	0	0	0	0	0	1473	1120.6	892.605	1778.26	1928.44	6.79414
1474	2	0	0	0	0	0	0	0	0	1474	1253.3	1254.54	1778.26	1928.44	7.13452
1475	0	0	0	3	0	0	0	0	0	1475	1337.9	1706.95	1812.23	1928.44	7.44246
1476	0	0	0	0	0	3	0	0	0	1476	1341	1928.44	1812.23	1928.44	7.56447
1477	0	0	0	0	0	0	0	0	0	1477	1269.3	892.605	1812.23	1928.44	6.79414
1478	0	0	0	0	0	0	0	0	0	1478	1199.1	892.605	1778.26	1928.44	6.79414
1479	0	0	0	0	0	0	0	0	0	1479	1167.9	892.605	1778.26	1928.44	6.79414
1480	0	0	0	0	3	0	0	0	0	1480	1147.5	1928.44	1778.26	1928.44	7.56447
1481	0	0	0	0	0	0	0	0	0	1481	1108	892.605	1778.26	1928.44	6.79414
1482	0	0	0	0	0	0	0	0	0	1482	1056.9	892.605	1778.26	1928.44	6.79414
1483	0	0	0	1	0	0	0	0	0	1483	1016.7	983.087	1909.17	1928.44	6.8907
1484	0	0	0	0	0	0	0	0	0	1484	1000	892.605	1922.02	1928.44	6.79414
1485	0	0	0	2	0	0	0	0	0	1485	983.7	1254.54	2235.57	2313.39	7.13452
1486	0	0	0	0	0	0	0	0	0	1486	967	892.605	2660.62	3060.78	6.79414
1487	0	0	0	0	0	0	0	0	0	1487	938.9	892.605	2489.1	3060.78	6.79414
1488	0	0	0	0	0	0	0	0	0	1488	913.9	892.605	2747.46	3060.78	6.79414
1489	0	0	0	0	0	0	0	0	0	1489	917	892.605	2756.12	3060.78	6.79414
1490	0	0	0	0	0	0	0	0	0	1490	945.1	892.605	2775.93	3060.78	6.79414
1491	0	0	0	0	0	0	0	0	0	1491	1040.4	892.605	2615.92	3060.78	6.79414
1492	0	0	0	0	0	0	0	0	0	1492	1225.4	892.605	2614.83	3060.78	6.79414
1493	0	3	0	0	0	0	0	0	0	1493	1467.3	1706.95	2614.83	3060.78	7.44246
1494	0	0	0	0	0	0	0	0	1	1494	1752	1138.95	2615.92	3060.78	7.03786
1495	0	0	0	0	4	0	0	0	0	1495	1967.3	2570.02	2615.92	3060.78	7.85167
1496	1	0	2	2	0	0	0	1	1	1496	2028.1	3387.96	2589.73	3060.78	8.12798
1497	0	0	0	0	0	0	0	0	0	1497	1914.9	892.605	2589.73	3060.78	6.79414
1498	0	0	0	0	2	1	1	0	1	1498	1695.4	2273.98	2589.73	3060.78	7.72929
1499	0	0	0	0	0	0	0	0	1	1499	1462	1138.95	2589.73	3060.78	7.03786
1500	0	0	0	2	0	0	0	0	0	1500	1249.3	1254.54	2589.73	3060.78	7.13452
1501	0	0	0	0	0	0	0	0	0	1501	1088.6	892.605	2703.88	3060.78	6.79414
1502	0	1	0	0	0	0	0	0	0	1502	999.2	983.087	2703.88	3060.78	6.8907
1503	0	0	0	0	0	0	0	0	0	1503	936	892.605	2703.88	3060.78	6.79414
1504	0	0	0	0	0	0	0	0	0	1504	911.3	892.605	2703.88	3060.78	6.79414
1505	0	0	0	0	0	0	0	0	0	1505	898.2	892.605	2694.8	3060.78	6.79414
1506	0	0	0	0	0	0	0	0	0	1506	894.8	892.605	2359.38	2942.37	6.79414
1507	0	0	0	0	0	0	0	0	0	1507	909.6	892.605	1796.25	2047.17	6.79414
1508	0	0	0	0	0	0	0	0	0	1508	940	892.605	1983.34	2135.77	6.79414
1509	0	0	0	0	0	0	0	0	0	1509	992	892.605	2067.67	2327.12	6.79414
1510	0	0	0	0	0	0	0	0	0	1510	1064.3	892.605	2052.38	2327.12	6.79414
1511	0	0	0	3	0	0	0	0	0	1511	1119.5	1706.95	2017.58	2327.12	7.44246
1512	0	0	0	0	0	0	0	0	0	1512	1146.6	892.605	2035.16	2327.12	6.79414
1513	0	0	0	0	0	0	0	0	0	1513	1146.6	892.605	2032.98	2327.12	6.79414
1514	0	0	0	3	0	0	0	0	0	1514	1140.6	1706.95	2134.13	2327.12	7.44246
1515	0	0	0	0	0	0	0	0	0	1515	1158.8	892.605	2134.13	2327.12	6.79414
1516	0	0	0	0	0	0	0	0	0	1516	1216.1	892.605	2134.13	2327.12	6.79414
1517	0	0	0	0	0	0	0	0	0	1517	1343.4	892.605	2134.13	2327.12	6.79414
1518	0	0	0	0	0	0	3	0	0	1518	1465.8	1928.44	2147.31	2327.12	7.56447
1519	0	1	1	1	3	0	0	0	0	1519	1478.6	2592.91	2147.31	2327.12	7.86054
1520	0	0	0	0	0	0	0	0	0	1520	1386.1	892.605	2419.41	2491.88	6.79414
1521	0	0	0	0	0	0	0	0	0	1521	1246.8	892.605	2419.41	2491.88	6.79414
1522	0	0	0	0	0	0	0	1	0	1522	1152	1138.95	2305.9	2491.88	7.03786
1523	0	0	0	0	0	0	0	0	0	1523	1107.8	892.605	2305.9	2491.88	6.79414
1524	0	1	1	1	0	0	0	0	0	1524	1082.7	1594.54	2305.9	2491.88	7.37434
1525	0	0	0	0	0	0	0	0	0	1525	1054.8	892.605	2183.9	2491.88	6.79414
1526	0	0	0	0	0	0	0	0	0	1526	1042.8	892.605	2183.9	2491.88	6.79414
1527	0	0	0	0	0	0	0	0	0	1527	1063.9	892.605	2183.9	2491.88	6.79414
1528	0	0	0	0	0	0	0	0	1	1528	1137.5	1138.95	2183.9	2491.88	7.03786
1529	0	0	0	0	0	0	0	0	0	1529	1214.6	892.605	2017.25	2491.88	6.79414
1530	0	0	4	0	0	0	0	0	0	1530	1241.9	2340.33	1642.7	2042.01	7.75805
1531	0	0	0	0	0	0	0	0	0	1531	1182.1	892.605	1642.7	2042.01	6.79414
1532	0	0	0	0	0	0	0	0	0	1532	1074	892.605	1646.1	2042.01	6.79414
1533	0	0	0	0	0	0	0	0	0	1533	976.6	892.605	1624.65	2042.01	6.79414
1534	0	0	0	0	0	0	0	0	0	1534	922.5	892.605	1624.65	2042.01	6.79414
1535	0	0	0	0	0	0	0	0	0	1535	898	892.605	1499.7	1859.78	6.79414
1536	0	0	0	0	0	0	0	0	0	1536	907.2	892.605	1499.7	1859.78	6.79414
1537	0	0	0	0	0	0	0	0	0	1537	922.9	892.605	1499.7	1859.78	6.79414
1538	0	0	0	0	0	0	0	0	0	1538	941.6	892.605	1499.7	1859.78	6.79414
1539	0	0	0	0	0	0	0	1	0	1539	952.4	1138.95	1473.16	1859.78	7.03786
1540	0	0	0	0	0	0	0	0	0	1540	950.7	892.605	1473.16	1859.78	6.79414
1541	0	0	0	0	0	0	0	0	0	1541	940	892.605	1018	1076.61	6.79414
1542	0	1	0	0	0	0	0	0	0	1542	927.1	983.087	1018	1076.61	6.8907
1543	0	0	0	0	0	0	0	0	0	1543	915.1	892.605	1018	1076.61	6.79414
1544	0	0	0	0	0	0	0	0	0	1544	903.9	892.605	1018	1076.61	6.79414
1545	0	0	0	0	0	0	0	0	0	1545	898.2	892.605	1018	1076.61	6.79414
1546	0	0	0	0	0	0	0	0	0	1546	894.8	892.605	1018	1076.61	6.79414
1547	0	0	0	0	0	0	0	0	0	1547	893	892.605	1473.16	1859.78	6.79414
1548	0	0	0	0	0	0	0	0	0	1548	893	892.605	1473.16	1859.78	6.79414
1549	0	0	0	0	0	0	0	0	0	1549	893	892.605	1569.73	1991.33	6.79414
1550	0	0	0	0	0	0	0	0	0	1550	893	892.605	1544.65	1991.33	6.79414
1551	0	0	0	0	0	0	0	0	0	1551	893	892.605	1544.65	1991.33	6.79414
1552	0	0	0	0	0	0	0	0	0	1552	893	892.605	1544.65	1991.33	6.79414
1553	0	0	0	0	0	0	0	0	0	1553	922.5	892.605	1539.12	1991.33	6.79414
1554	0	0	0	0	0	0	0	0	0	1554	976.6	892.605	1632.9	1991.33	6.79414
1555	0	0	0	0	0	0	0	0	0	1555	1080.7	892.605	1632.9	1991.33	6.79414
1556	0	0	0	0	0	0	0	0	0	1556	1201.1	892.605	2005.16	2478.14	6.79414
1557	0	4	0	0	0	0	0	0	0	1557	1281.9	2340.33	2024.26	2478.14	7.75805
1558	0	0	0	0	0	0	0	0	0	1558	1277.2	892.605	2024.26	2478.14	6.79414
1559	0	0	0	0	2	0	0	0	0	1559	1195.7	1467.82	2024.26	2478.14	7.29154
1560	0	0	0	0	0	0	0	0	0	1560	1097.6	892.605	2041.69	2478.14	6.79414
1561	0	0	0	0	0	0	0	0	0	1561	1025.7	892.605	2113.72	2478.14	6.79414
1562	0	0	0	0	0	0	0	0	0	1562	1030.4	892.605	2179.96	2478.14	6.79414
1563	0	0	0	0	0	0	0	0	0	1563	1115.9	892.605	2179.96	2478.14	6.79414
1564	0	0	0	0	0	0	0	2	0	1564	1237.9	1467.82	2179.96	2478.14	7.29154
1565	0	0	0	0	0	0	0	0	0	1565	1350.8	892.605	2179.96	2478.14	6.79414
1566	0	0	0	0	4	0	0	0	0	1566	1384.4	2570.02	2179.96	2478.14	7.85167
1567	0	0	0	0	0	0	0	0	1	1567	1325	1138.95	2179.96	2478.14	7.03786
1568	0	0	0	0	0	0	0	0	0	1568	1230.2	892.605	1896.99	2129.14	6.79414
1569	0	0	0	0	0	0	0	0	0	1569	1169.7	892.605	1896.99	2129.14	6.79414
1570	0	0	0	0	1	0	0	0	0	1570	1174.8	1138.95	1821.91	2129.14	7.03786
1571	0	0	0	0	2	0	0	0	0	1571	1180.8	1467.82	1823.86	2129.14	7.29154
1572	0	0	0	0	0	0	0	2	0	1572	1158.9	1467.82	1823.86	2129.14	7.29154
1573	0	0	0	0	0	0	0	0	0	1573	1086.4	892.605	1823.86	2129.14	6.79414
1574	0	0	0	0	0	0	0	0	0	1574	1001.2	892.605	1823.86	2129.14	6.79414
1575	0	0	0	0	0	0	0	0	0	1575	938	892.605	1744.21	2129.14	6.79414
1576	0	0	0	0	0	0	0	0	0	1576	904.7	892.605	1744.21	2129.14	6.79414
1577	0	0	0	0	0	0	0	0	0	1577	894.8	892.605	1332.52	1467.82	6.79414
1578	0	0	0	0	0	0	0	0	0	1578	898.2	892.605	1306.17	1467.82	6.79414
1579	0	0	0	0	0	0	0	0	0	1579	903.9	892.605	1659.48	1991.33	6.79414
1580	0	0	0	0	0	0	0	0	0	1580	910.1	892.605	2271.15	3054.9	6.79414
1581	1	0	0	0	0	0	0	0	0	1581	912.8	983.087	2252.11	3054.9	6.8907
1582	0	0	0	0	0	0	0	0	0	1582	910.1	892.605	2191.8	3054.9	6.79414
1583	0	0	0	0	0	0	0	0	0	1583	903.9	892.605	2107.69	3054.9	6.79414
1584	0	0	0	0	0	0	0	0	0	1584	898.2	892.605	2107.69	3054.9	6.79414
1585	0	0	0	0	0	0	0	0	0	1585	924.4	892.605	2107.69	3054.9	6.79414
1586	0	0	0	0	0	0	0	0	0	1586	1030.4	892.605	2107.69	3054.9	6.79414
1587	0	0	0	0	0	0	0	0	0	1587	1221.4	892.605	2107.69	3054.9	6.79414
1588	0	0	0	0	0	0	0	0	0	1588	1493.7	892.605	2465.53	3146.78	6.79414
1589	0	0	0	4	0	0	0	0	0	1589	1727.4	2340.33	2605.28	3146.78	7.75805
1590	0	0	3	0	4	0	0	0	0	1590	1779.4	3531.29	2621	3146.78	8.16942
1591	0	0	0	0	0	0	0	0	0	1591	1616.9	892.605	2621	3146.78	6.79414
1592	0	0	0	0	0	0	0	0	1	1592	1351.6	1138.95	2619.54	3146.78	7.03786
1593	0	0	0	0	0	0	0	0	0	1593	1121.7	892.605	2619.54	3146.78	6.79414
1594	0	0	0	0	0	0	0	0	0	1594	1010.9	892.605	2619.54	3146.78	6.79414
1595	0	0	0	0	0	0	0	0	0	1595	1021.5	892.605	2619.54	3146.78	6.79414
1596	0	0	0	0	0	0	0	0	0	1596	1156.1	892.605	2958.03	3146.78	6.79414
1597	0	0	0	0	0	0	0	0	0	1597	1329.2	892.605	2958.03	3146.78	6.79414
1598	0	0	0	0	4	0	0	0	0	1598	1454.1	2570.02	2958.03	3146.78	7.85167
1599	0	0	0	0	2	1	0	0	0	1599	1445.7	1742.76	2958.03	3146.78	7.46322
1600	0	0	0	0	1	0	0	0	0	1600	1312.6	1138.95	2678.84	3146.78	7.03786
1601	0	0	0	0	0	0	0	0	0	1601	1140	892.605	2088.37	2570.02	6.79414
1602	0	0	0	0	0	0	0	0	0	1602	1040.5	892.605	2088.37	2570.02	6.79414
1603	0	0	0	0	0	0	0	0	0	1603	1021.5	892.605	2068.56	2570.02	6.79414
1604	0	0	0	0	0	0	0	0	0	1604	1101.9	892.605	2072.14	2570.02	6.79414
1605	0	0	0	0	0	0	0	0	0	1605	1211.6	892.605	2149.89	2570.02	6.79414
1606	0	0	0	0	0	4	0	0	0	1606	1262.7	2570.02	2166.09	2570.02	7.85167
1607	0	0	0	0	0	0	0	0	0	1607	1211.6	892.605	2166.09	2570.02	6.79414
1608	0	0	0	0	0	0	0	0	0	1608	1096.9	892.605	2166.09	2570.02	6.79414
1609	0	0	0	0	0	0	0	0	0	1609	989.9	892.605	1999.34	2313.39	6.79414
1610	0	0	0	0	0	0	0	0	0	1610	929	892.605	1858.59	2313.39	6.79414
1611	0	0	0	0	0	0	0	0	0	1611	909.9	892.605	1858.59	2313.39	6.79414
1612	0	0	0	0	0	0	0	0	0	1612	942.2	892.605	1876.65	2313.39	6.79414
1613	0	0	0	0	0	0	0	0	0	1613	994.2	892.605	1876.65	2313.39	6.79414
1614	0	0	1	0	0	0	0	0	0	1614	1052	983.087	1876.65	2313.39	6.8907
1615	0	0	0	0	0	0	0	0	2	1615	1104.7	1467.82	1876.65	2313.39	7.29154
1616	0	0	0	0	0	0	0	0	1	1616	1127.2	1138.95	1876.65	2313.39	7.03786
1617	0	0	0	0	0	0	0	0	0	1617	1145.7	892.605	1496.35	1744.19	6.79414
1618	0	0	0	0	0	0	0	0	0	1618	1173.8	892.605	1496.35	1744.19	6.79414
1619	0	0	0	0	3	0	0	0	0	1619	1191.3	1928.44	1496.35	1744.19	7.56447
1620	0	0	0	0	0	0	0	0	0	1620	1171.3	892.605	1496.35	1744.19	6.79414
1621	0	0	0	0	1	0	0	0	0	1621	1119.8	1138.95	1496.35	1744.19	7.03786
1622	0	0	0	0	0	1	0	0	0	1622	1053.8	1138.95	1496.35	1744.19	7.03786
1623	0	0	0	0	0	0	0	0	0	1623	992.6	892.605	1496.35	1744.19	6.79414
1624	0	0	0	0	0	0	0	0	0	1624	942.3	892.605	1496.35	1744.19	6.79414
1625	0	0	0	0	0	0	0	0	0	1625	923.2	892.605	1493.42	1744.19	6.79414
1626	0	0	0	0	0	0	0	0	0	1626	915.1	892.605	1397.51	1612.64	6.79414
1627	0	0	0	1	0	0	0	0	0	1627	912.8	983.087	1775.89	2313.39	6.8907
1628	0	0	0	0	0	0	0	0	0	1628	910.1	892.605	1796.81	2313.39	6.79414
1629	0	0	0	0	0	0	0	0	0	1629	903.9	892.605	1796.81	2313.39	6.79414
1630	0	0	0	0	0	0	0	0	0	1630	898.2	892.605	1591.81	1997.59	6.79414
1631	0	0	0	0	0	0	0	0	0	1631	894.8	892.605	1591.81	1997.59	6.79414
1632	0	0	0	0	0	0	0	0	0	1632	893	892.605	1567.18	1997.59	6.79414
1633	0	0	0	0	0	0	0	0	0	1633	927.2	892.605	1540.97	1997.59	6.79414
1634	0	0	0	0	0	0	0	0	0	1634	994.9	892.605	1540.97	1997.59	6.79414
1635	0	0	0	0	0	0	0	0	0	1635	1111.1	892.605	1540.97	1997.59	6.79414
1636	0	0	0	0	0	0	0	0	0	1636	1241.5	892.605	1540.97	1997.59	6.79414
1637	0	0	0	0	0	0	4	0	0	1637	1309.4	2570.02	1648.29	2150.52	7.85167
1638	0	0	0	0	0	0	0	0	1	1638	1265.8	1138.95	1847.35	2313.39	7.03786
1639	0	0	0	0	0	0	0	0	0	1639	1143.6	892.605	1847.35	2313.39	6.79414
1640	0	0	0	0	0	0	0	0	0	1640	1019.8	892.605	2038.86	2313.39	6.79414
1641	0	0	0	0	0	0	0	0	0	1641	941.4	892.605	2038.86	2313.39	6.79414
1642	0	0	0	0	0	0	0	0	0	1642	898	892.605	2038.86	2313.39	6.79414
1643	0	0	0	0	0	0	0	0	0	1643	905.8	892.605	2038.86	2313.39	6.79414
1644	0	0	0	0	0	0	0	0	0	1644	950.4	892.605	2038.86	2313.39	6.79414
1645	0	0	0	0	0	0	0	0	0	1645	1029.2	892.605	2038.86	2313.39	6.79414
1646	0	0	0	0	0	0	0	0	0	1646	1159.3	892.605	2038.86	2313.39	6.79414
1647	0	0	0	2	0	0	0	0	1	1647	1287.9	1521.27	2038.86	2313.39	7.3273
1648	0	0	0	0	0	3	0	0	0	1648	1366.3	1928.44	1672.44	1928.44	7.56447
1649	0	0	0	0	0	0	0	0	0	1649	1362.6	892.605	1650.31	1928.44	6.79414
1650	0	0	0	0	0	3	0	0	0	1650	1283.3	1928.44	1959.94	2175.57	7.56447
1651	0	0	0	0	0	0	0	0	0	1651	1162.3	892.605	1959.94	2175.57	6.79414
1652	0	0	0	0	0	0	0	0	0	1652	1040	892.605	1959.94	2175.57	6.79414
1653	0	0	0	0	0	0	0	0	0	1653	952.8	892.605	1959.94	2175.57	6.79414
1654	0	0	0	0	0	0	0	0	0	1654	914.1	892.605	1959.94	2175.57	6.79414
1655	0	0	0	0	0	0	0	0	0	1655	893	892.605	1959.94	2175.57	6.79414
1656	0	0	0	0	0	0	0	0	0	1656	922.5	892.605	1959.94	2175.57	6.79414
1657	0	0	0	0	0	0	0	0	0	1657	976.6	892.605	1959.94	2175.57	6.79414
1658	0	0	0	0	0	0	0	0	0	1658	1068.9	892.605	1865.6	2175.57	6.79414
1659	0	0	0	0	0	0	0	0	0	1659	1167.9	892.605	1660.84	2175.57	6.79414
1660	0	0	0	4	0	0	0	0	0	1660	1212	2340.33	1660.84	2175.57	7.75805
1661	0	0	0	0	0	0	0	0	0	1661	1167.9	892.605	1438.34	1761.24	6.79414
1662	0	0	0	0	0	0	0	0	0	1662	1068.9	892.605	1438.34	1761.24	6.79414
1663	0	0	0	0	0	0	0	0	0	1663	976.6	892.605	1438.34	1761.24	6.79414
1664	0	0	0	0	0	0	0	0	0	1664	922.5	892.605	1438.34	1761.24	6.79414
1665	0	0	0	0	0	0	0	0	0	1665	893	892.605	1438.34	1761.24	6.79414
1666	0	0	0	0	0	0	0	0	0	1666	893	892.605	1438.34	1761.24	6.79414
1667	0	0	0	0	0	0	0	0	0	1667	893	892.605	1438.34	1761.24	6.79414
1668	0	0	0	0	0	0	0	0	0	1668	893	892.605	1438.34	1761.24	6.79414
1669	0	0	0	0	0	0	0	0	0	1669	893	892.605	1438.34	1761.24	6.79414
1670	0	0	0	0	0	0	0	0	0	1670	893	892.605	1438.34	1761.24	6.79414
1671	0	0	0	0	0	0	0	0	0	1671	893	892.605	892.605	892.605	6.79414
1672	0	0	0	0	0	0	0	0	0	1672	893	892.605	892.605	892.605	6.79414
1673	0	0	0	0	0	0	0	0	0	1673	893	892.605	892.605	892.605	6.79414
1674	0	0	0	0	0	0	0	0	0	1674	893	892.605	892.605	892.605	6.79414
1675	0	0	0	0	0	0	0	0	0	1675	893	892.605	892.605	892.605	6.79414
1676	0	0	0	0	0	0	0	0	0	1676	893	892.605	1230.33	1381.21	6.79414
1677	0	0	0	0	0	0	0	0	0	1677	893	892.605	1230.33	1381.21	6.79414
1678	0	0	0	0	0	0	0	0	0	1678	893	892.605	1230.33	1381.21	6.79414
1679	0	0	0	0	0	0	0	0	0	1679	893	892.605	1237.31	1417.4	6.79414
1680	0	0	0	0	0	0	0	0	0	1680	893	892.605	1237.31	1417.4	6.79414
1681	0	0	0	0	0	0	0	0	0	1681	893	892.605	1237.31	1417.4	6.79414
1682	0	0	0	0	0	0	0	0	0	1682	909.6	892.605	1237.31	1417.4	6.79414
1683	0	0	0	0	0	0	0	0	0	1683	940	892.605	1237.31	1417.4	6.79414
1684	0	0	0	0	0	0	0	0	0	1684	992	892.605	1237.31	1417.4	6.79414
1685	0	0	0	0	0	0	0	0	0	1685	1049.5	892.605	1243.92	1417.4	6.79414
1686	0	0	0	3	0	0	0	0	0	1686	1077.7	1706.95	1243.92	1417.4	7.44246
1687	0	0	0	0	0	0	0	0	0	1687	1058.6	892.605	1243.92	1417.4	6.79414
1688	0	0	0	0	0	0	0	0	0	1688	1009.1	892.605	1243.92	1417.4	6.79414
1689	0	0	1	0	0	0	0	0	0	1689	959.9	983.087	1243.92	1417.4	6.8907
1690	0	0	0	0	0	0	0	0	0	1690	926.7	892.605	1250.16	1417.4	6.79414
1691	0	0	0	0	0	0	0	0	0	1691	905.8	892.605	1250.16	1417.4	6.79414
1692	0	0	0	0	0	0	0	0	0	1692	903.4	892.605	1362.19	1611.3	6.79414
1693	0	0	0	0	0	0	0	0	0	1693	905.8	892.605	1362.19	1611.3	6.79414
1694	0	0	0	0	0	0	0	0	0	1694	910.1	892.605	1362.19	1611.3	6.79414
1695	0	1	0	0	0	0	0	0	0	1695	912.8	983.087	1362.19	1611.3	6.8907
1696	0	0	0	0	0	0	0	0	0	1696	911.9	892.605	1362.19	1611.3	6.79414
1697	0	0	0	0	0	0	0	0	0	1697	909.1	892.605	1163.19	1273.93	6.79414
1698	0	0	0	0	0	0	0	0	0	1698	920.9	892.605	1163.19	1273.93	6.79414
1699	0	0	0	0	0	0	0	0	0	1699	945.2	892.605	1163.19	1273.93	6.79414
1700	0	0	0	1	0	0	0	0	0	1700	982.8	983.087	1156.49	1273.93	6.8907
1701	0	0	0	0	0	0	0	0	0	1701	1019.3	892.605	1156.49	1273.93	6.79414
1702	0	0	0	0	2	0	0	0	0	1702	1030.7	1467.82	1156.49	1273.93	7.29154
1703	0	0	0	0	0	0	0	0	0	1703	1007.4	892.605	1156.49	1273.93	6.79414
1704	0	0	0	0	0	0	0	0	0	1704	964.8	892.605	1156.49	1273.93	6.79414
1705	0	0	0	0	0	0	0	0	0	1705	926.2	892.605	1156.49	1273.93	6.79414
1706	0	0	0	0	0	0	0	0	0	1706	904.7	892.605	1149.36	1273.93	6.79414
1707	0	0	0	0	0	0	0	0	0	1707	893	892.605	1149.36	1273.93	6.79414
1708	0	0	0	0	0	0	0	0	0	1708	893	892.605	1149.36	1273.93	6.79414
1709	0	0	0	0	0	0	0	0	0	1709	893	892.605	1149.36	1273.93	6.79414
1710	0	0	0	0	0	0	0	0	0	1710	893	892.605	1149.36	1273.93	6.79414
1711	0	0	0	0	0	0	0	0	0	1711	893	892.605	1141.77	1237.74	6.79414
1712	0	0	0	0	0	0	0	0	0	1712	893	892.605	1141.77	1237.74	6.79414
1713	0	0	0	0	0	0	0	0	0	1713	893	892.605	892.605	892.605	6.79414
1714	0	0	0	0	0	0	0	0	0	1714	893	892.605	892.605	892.605	6.79414
1715	0	0	0	0	0	0	0	0	0	1715	893	892.605	892.605	892.605	6.79414
1716	0	0	0	0	0	0	0	0	0	1716	893	892.605	892.605	892.605	6.79414
1717	0	0	0	0	0	0	0	0	0	1717	893	892.605	892.605	892.605	6.79414
1718	0	0	0	0	0	0	0	0	0	1718	893	892.605	892.605	892.605	6.79414
1719	0	0	0	0	0	0	0	0	0	1719	893	892.605	892.605	892.605	6.79414
1720	0	0	0	0	0	0	0	0	0	1720	893	892.605	892.605	892.605	6.79414
1721	0	0	0	0	0	0	0	0	0	1721	893	892.605	892.605	892.605	6.79414
1722	0	0	0	0	0	0	0	0	0	1722	893	892.605	892.605	892.605	6.79414
1723	0	0	0	0	0	0	0	0	0	1723	893	892.605	892.605	892.605	6.79414
1724	0	0	0	0	0	0	0	0	0	1724	893	892.605	892.605	892.605	6.79414
1725	0	0	0	0	0	0	0	0	0	1725	893	892.605	892.605	892.605	6.79414
1726	0	0	0	0	0	0	0	0	0	1726	893	892.605	892.605	892.605	6.79414
1727	0	0	0	0	0	0	0	0	0	1727	893	892.605	892.605	892.605	6.79414
1728	0	0	0	0	0	0	0	0	0	1728	893	892.605	892.605	892.605	6.79414
1729	0	0	0	0	0	0	0	0	0	1729	893	892.605	892.605	892.605	6.79414
1730	0	0	0	0	0	0	0	0	0	1730	893	892.605	892.605	892.605	6.79414
1731	0	0	0	0	0	0	0	0	0	1731	893	892.605	892.605	892.605	6.79414
1732	0	0	0	0	0	0	0	0	0	1732	893	892.605	1141.77	1237.74	6.79414
1733	0	0	0	0	0	0	0	0	0	1733	893	892.605	1141.77	1237.74	6.79414
1734	0	0	0	0	0	0	0	0	0	1734	893	892.605	1141.77	1237.74	6.79414
1735	0	0	0	0	0	0	0	0	0	1735	893	892.605	1141.77	1237.74	6.79414
1736	0	0	0	0	0	0	0	0	0	1736	893	892.605	1141.77	1237.74	6.79414
1737	0	0	0	0	0	0	0	0	0	1737	893	892.605	1141.77	1237.74	6.79414
1738	0	0	0	0	0	0	0	0	0	1738	904.7	892.605	1141.77	1237.74	6.79414
1739	0	0	0	0	0	0	0	0	0	1739	926.2	892.605	1178.82	1336.27	6.79414
1740	0	0	0	0	0	0	0	0	0	1740	962.9	892.605	1301.26	1467.82	6.79414
1741	0	0	0	0	0	0	0	0	0	1741	1002.2	892.605	1301.26	1467.82	6.79414
1742	0	0	0	0	0	2	0	0	0	1742	1019.8	1467.82	1301.26	1467.82	7.29154
1743	0	0	0	0	0	0	0	0	0	1743	1002.2	892.605	1301.26	1467.82	6.79414
1744	0	0	0	0	0	0	0	0	0	1744	962.9	892.605	1301.26	1467.82	6.79414
1745	0	0	0	0	0	0	0	0	0	1745	931.2	892.605	1301.26	1467.82	6.79414
1746	0	0	0	0	0	0	0	0	0	1746	930.7	892.605	1301.26	1467.82	6.79414
1747	0	0	0	0	0	0	0	0	0	1747	956.1	892.605	1301.26	1467.82	6.79414
1748	0	0	0	0	0	0	0	0	0	1748	1009.7	892.605	1301.26	1467.82	6.79414
1749	0	0	0	0	0	0	0	0	1	1749	1056.5	1138.95	1301.26	1467.82	7.03786
1750	0	0	0	0	2	0	0	0	0	1750	1066.5	1467.82	1301.26	1467.82	7.29154
1751	0	0	0	0	0	0	0	0	0	1751	1032.2	892.605	1301.26	1467.82	6.79414
1752	0	0	0	0	0	0	0	0	0	1752	977.1	892.605	1306.17	1467.82	6.79414
1753	0	0	0	0	0	0	0	0	0	1753	931.2	892.605	1185.31	1336.27	6.79414
1754	0	0	0	0	0	0	0	0	0	1754	904.7	892.605	1217.89	1336.27	6.79414
1755	0	0	0	0	0	0	0	0	0	1755	893	892.605	1217.89	1336.27	6.79414
1756	0	0	0	0	0	0	0	0	0	1756	893	892.605	1217.89	1336.27	6.79414
1757	0	0	0	0	0	0	0	0	0	1757	893	892.605	1217.89	1336.27	6.79414
1758	0	0	0	0	0	0	0	0	0	1758	894.8	892.605	1217.89	1336.27	6.79414
1759	0	0	0	0	0	0	0	0	0	1759	898.2	892.605	1217.89	1336.27	6.79414
1760	0	0	0	0	0	0	0	0	0	1760	909	892.605	1185.31	1336.27	6.79414
1761	0	0	0	0	0	0	0	0	0	1761	924.3	892.605	1018	1076.61	6.79414
1762	0	0	0	1	0	0	0	0	0	1762	942.8	983.087	1109.15	1208.3	6.8907
1763	0	0	0	0	0	0	0	0	0	1763	956.8	892.605	1109.15	1208.3	6.79414
1764	0	0	0	0	1	0	0	0	0	1764	958.2	1138.95	1109.15	1208.3	7.03786
1765	0	0	0	0	0	0	0	0	0	1765	944.9	892.605	1109.15	1208.3	6.79414
1766	0	0	0	0	0	0	0	0	0	1766	924.7	892.605	1109.15	1208.3	6.79414
1767	0	0	0	0	0	0	0	0	0	1767	907.2	892.605	1115.92	1208.3	6.79414
1768	0	0	0	0	0	0	0	0	0	1768	905.4	892.605	1115.92	1208.3	6.79414
1769	0	0	0	0	0	0	0	0	0	1769	913.9	892.605	1115.92	1208.3	6.79414
1770	0	0	0	0	0	0	0	0	0	1770	937	892.605	1184.04	1254.54	6.79414
1771	0	0	0	0	0	0	0	0	0	1771	961.8	892.605	1184.04	1254.54	6.79414
1772	0	0	0	2	0	0	0	0	0	1772	972.8	1254.54	1184.04	1254.54	7.13452
1773	0	0	0	0	0	0	0	0	0	1773	963.6	892.605	1299.63	1382.51	6.79414
1774	0	0	0	0	0	0	0	0	0	1774	942.2	892.605	1402.09	1467.82	6.79414
1775	0	0	0	0	0	0	0	0	0	1775	924.9	892.605	1379.56	1467.82	6.79414
1776	0	0	0	0	0	0	0	0	0	1776	924.9	892.605	1402.09	1467.82	6.79414
1777	1	0	0	0	0	0	0	0	0	1777	933.8	983.087	1402.09	1467.82	6.8907
1778	0	0	0	0	0	0	0	0	0	1778	954.1	892.605	1422.54	1467.82	6.79414
1779	0	0	0	0	0	0	0	0	0	1779	984.4	892.605	1509.87	1467.82	6.79414
1780	0	0	2	0	0	0	0	0	0	1780	1023	1254.54	1509.87	1467.82	7.13452
1781	0	0	0	0	0	0	0	0	0	1781	1066.8	892.605	1509.87	1467.82	6.79414
1782	0	0	0	0	0	0	0	0	0	1782	1121.2	892.605	1509.87	1467.82	6.79414
1783	0	0	0	0	0	0	2	0	0	1783	1164.1	1467.82	1472.84	1467.82	7.29154
1784	0	0	0	0	0	0	0	2	0	1784	1171.3	1467.82	1472.84	1467.82	7.29154
1785	0	0	0	0	0	0	0	0	0	1785	1144.8	892.605	1472.84	1467.82	6.79414
1786	0	0	0	0	0	1	0	0	0	1786	1113.5	1138.95	1472.84	1467.82	7.03786
1787	0	0	0	0	0	0	0	0	0	1787	1101.3	892.605	1472.84	1467.82	6.79414
1788	0	0	0	0	0	0	1	0	0	1788	1098.1	1138.95	1471.04	1467.82	7.03786
1789	0	0	0	0	2	0	0	0	0	1789	1080.7	1467.82	1471.04	1467.82	7.29154
1790	0	0	0	0	0	0	0	0	0	1790	1037.2	892.605	1471.04	1467.82	6.79414
1791	0	0	0	0	0	0	0	0	0	1791	977.1	892.605	1429.17	1467.82	6.79414
1792	0	0	0	0	0	0	0	0	0	1792	931.2	892.605	1429.17	1467.82	6.79414
1793	0	0	0	0	0	0	0	0	0	1793	904.7	892.605	1429.17	1467.82	6.79414
1794	0	0	0	0	0	0	0	0	0	1794	893	892.605	1376.64	1467.82	6.79414
1795	0	0	0	0	0	0	0	0	0	1795	893	892.605	1696.4	2129.14	6.79414
1796	0	0	0	0	0	0	0	0	0	1796	893	892.605	1696.4	2129.14	6.79414
1797	0	0	0	0	0	0	0	0	0	1797	893	892.605	1674.52	2129.14	6.79414
1798	0	0	0	0	0	0	0	0	0	1798	893	892.605	1674.52	2129.14	6.79414
1799	0	0	0	0	0	0	0	0	0	1799	893	892.605	1739.37	2129.14	6.79414
1800	0	0	0	0	0	0	0	0	0	1800	900.4	892.605	1651.05	2129.14	6.79414
1801	0	0	0	0	0	0	0	0	0	1801	948.1	892.605	1651.05	2129.14	6.79414
1802	0	0	0	0	0	0	0	0	0	1802	1033.9	892.605	1651.05	2129.14	6.79414
1803	0	0	0	0	0	0	0	0	0	1803	1165.7	892.605	1651.05	2129.14	6.79414
1804	0	2	0	0	0	0	0	0	0	1804	1291.4	1254.54	1651.05	2129.14	7.13452
1805	0	0	0	0	0	0	4	0	0	1805	1343.2	2570.02	1651.05	2129.14	7.85167
1806	0	0	0	0	0	0	0	0	0	1806	1288.9	892.605	1651.05	2129.14	6.79414
1807	0	0	0	0	0	0	0	0	0	1807	1187.7	892.605	1651.05	2129.14	6.79414
1808	0	0	0	0	0	0	0	0	0	1808	1106.5	892.605	1651.05	2129.14	6.79414
1809	0	0	0	0	0	0	0	0	2	1809	1054	1467.82	1651.05	2129.14	7.29154
1810	0	0	0	0	0	0	0	0	0	1810	1002.2	892.605	1651.05	2129.14	6.79414
1811	0	0	0	0	0	0	0	0	0	1811	962.9	892.605	1651.05	2129.14	6.79414
1812	0	0	0	0	0	0	0	0	0	1812	926.2	892.605	1651.05	2129.14	6.79414
1813	0	0	0	0	0	0	0	0	0	1813	904.7	892.605	1651.05	2129.14	6.79414
1814	0	0	0	0	0	0	0	0	0	1814	893	892.605	1651.05	2129.14	6.79414
1815	0	0	0	0	0	0	0	0	0	1815	893	892.605	1604.9	2129.14	6.79414
1816	0	0	0	0	0	0	0	0	0	1816	893	892.605	1208.7	1382.51	6.79414
1817	0	0	0	0	0	0	0	0	0	1817	893	892.605	1208.7	1382.51	6.79414
1818	0	0	0	0	0	0	0	0	0	1818	893	892.605	1208.7	1382.51	6.79414
1819	0	0	0	0	0	0	0	0	0	1819	893	892.605	1208.7	1382.51	6.79414
1820	0	0	0	0	0	0	0	0	0	1820	893	892.605	1056.4	1109.76	6.79414
1821	0	0	0	0	0	0	0	0	0	1821	893	892.605	1056.4	1109.76	6.79414
1822	0	0	0	0	0	0	0	0	0	1822	900.4	892.605	1056.4	1109.76	6.79414
1823	0	0	0	0	0	0	0	0	0	1823	913.9	892.605	1056.4	1109.76	6.79414
1824	0	0	0	0	0	0	0	0	0	1824	937	892.605	1056.4	1109.76	6.79414
1825	0	0	0	0	0	0	0	0	0	1825	961.8	892.605	1056.4	1109.76	6.79414
1826	0	0	0	2	0	0	0	0	0	1826	972.8	1254.54	1101.85	1208.3	7.13452
1827	0	0	0	0	0	0	0	0	0	1827	961.8	892.605	1101.85	1208.3	6.79414
1828	0	0	0	0	0	0	0	0	0	1828	937	892.605	1101.85	1208.3	6.79414
1829	0	0	0	0	0	0	0	0	0	1829	913.9	892.605	1173.27	1254.54	6.79414
1830	0	0	0	0	0	0	0	0	0	1830	900.4	892.605	1173.27	1254.54	6.79414
1831	0	0	0	0	0	0	0	0	0	1831	893	892.605	1173.27	1254.54	6.79414
1832	0	0	0	0	0	0	0	0	0	1832	898	892.605	1173.27	1254.54	6.79414
1833	0	0	0	0	0	0	0	0	0	1833	907.2	892.605	1295.55	1382.51	6.79414
1834	0	0	0	0	0	0	0	0	0	1834	922.9	892.605	1399.26	1467.82	6.79414
1835	0	0	0	0	0	0	0	0	0	1835	947.1	892.605	1402.09	1467.82	6.79414
1836	0	0	0	0	0	0	1	0	0	1836	968.2	1138.95	1493.15	1467.82	7.03786
1837	0	0	0	0	0	0	0	0	0	1837	983.8	892.605	1453.41	1467.82	6.79414
1838	0	0	0	0	0	0	0	0	0	1838	991.7	892.605	1453.41	1467.82	6.79414
1839	0	2	0	0	0	0	0	0	0	1839	998.8	1254.54	1453.41	1467.82	7.13452
1840	0	0	0	0	0	0	0	0	0	1840	1011.8	892.605	1453.41	1467.82	6.79414
1841	0	0	0	0	0	0	0	0	0	1841	1042	892.605	1455.66	1467.82	6.79414
1842	0	0	0	0	0	0	0	0	0	1842	1110	892.605	1455.66	1467.82	6.79414
1843	0	0	0	0	0	0	2	0	0	1843	1180.6	1467.82	1455.66	1467.82	7.29154
1844	0	0	0	0	0	0	2	0	0	1844	1216	1467.82	1455.66	1467.82	7.29154
1845	0	0	0	1	0	0	0	0	0	1845	1201.2	983.087	1750.58	1928.8	6.8907
1846	0	0	0	0	2	0	0	0	0	1846	1140	1467.82	1750.58	1928.8	7.29154
1847	0	0	0	0	0	0	0	0	0	1847	1060	892.605	1734.47	1928.8	6.79414
1848	0	0	0	0	0	0	0	0	0	1848	985	892.605	1734.47	1928.8	6.79414
1849	0	0	0	0	0	0	0	0	0	1849	939	892.605	1734.47	1928.8	6.79414
1850	0	0	0	0	0	0	0	0	0	1850	921.8	892.605	1697.69	1928.8	6.79414
1851	0	0	0	1	0	0	0	0	0	1851	940.2	983.087	1697.69	1928.8	6.8907
1852	0	0	0	0	0	0	0	0	0	1852	987.7	892.605	1697.69	1928.8	6.79414
1853	0	0	0	0	0	0	0	0	0	1853	1067.2	892.605	1716.17	1928.8	6.79414
1854	0	0	0	0	0	0	0	0	0	1854	1153.4	892.605	1633.23	1928.8	6.79414
1855	0	0	0	0	0	0	3	1	0	1855	1190.9	2236.13	1543.78	1928.8	7.7125
1856	0	0	0	0	0	0	0	0	0	1856	1148.2	892.605	1539.25	1928.8	6.79414
1857	0	0	0	0	0	0	0	0	0	1857	1056.3	892.605	1441.4	1797.26	6.79414
1858	0	0	0	0	0	0	0	0	0	1858	970.6	892.605	1441.4	1797.26	6.79414
1859	0	0	0	0	0	0	0	0	0	1859	925.4	892.605	1441.4	1797.26	6.79414
1860	0	0	0	0	0	0	0	0	0	1860	907.2	892.605	1835.65	2436.46	6.79414
1861	0	0	0	0	0	0	0	0	0	1861	922.9	892.605	1835.65	2436.46	6.79414
1862	0	0	0	0	0	0	0	0	0	1862	939.7	892.605	1830.85	2436.46	6.79414
1863	0	0	0	0	0	1	0	0	0	1863	947.2	1138.95	1872.99	2436.46	7.03786
1864	0	0	0	0	0	0	0	0	0	1864	939.7	892.605	1872.99	2436.46	6.79414
1865	0	0	0	0	0	0	0	0	0	1865	922.9	892.605	1872.99	2436.46	6.79414
1866	0	0	0	0	0	0	0	0	0	1866	941.4	892.605	1583.11	2043.83	6.79414
1867	0	0	0	0	0	0	0	0	0	1867	994.9	892.605	1583.11	2043.83	6.79414
1868	0	0	0	0	0	0	0	0	0	1868	1096.9	892.605	1588.3	2043.83	6.79414
1869	0	0	0	0	0	0	0	0	0	1869	1219	892.605	1588.3	2043.83	6.79414
1870	0	0	0	0	4	0	0	0	0	1870	1283.6	2570.02	1588.3	2043.83	7.85167
1871	0	0	0	0	0	0	0	0	0	1871	1255.6	892.605	1588.3	2043.83	6.79414
1872	0	0	0	0	0	0	0	0	0	1872	1165.7	892.605	1588.3	2043.83	6.79414
1873	0	0	0	2	0	0	0	0	0	1873	1069.7	1254.54	1588.3	2043.83	7.13452
1874	0	0	0	0	0	0	0	0	0	1874	997.8	892.605	1562.65	2043.83	6.79414
1875	0	0	0	0	0	0	0	0	0	1875	942.2	892.605	1562.65	2043.83	6.79414
1876	0	0	0	0	0	0	0	0	0	1876	924.9	892.605	1562.65	2043.83	6.79414
1877	0	0	0	0	0	0	0	0	0	1877	917.5	892.605	1562.65	2043.83	6.79414
1878	0	0	0	1	0	0	0	0	0	1878	912.8	983.087	1562.65	2043.83	6.8907
1879	0	0	0	0	0	0	0	0	0	1879	910.1	892.605	1562.65	2043.83	6.79414
1880	0	0	0	0	0	0	0	0	0	1880	903.9	892.605	1562.65	2043.83	6.79414
1881	0	0	0	0	0	0	0	0	0	1881	898.2	892.605	1065.43	1145.96	6.79414
1882	0	0	0	0	0	0	0	0	0	1882	894.8	892.605	1065.43	1145.96	6.79414
1883	0	0	0	0	0	0	0	0	0	1883	893	892.605	1065.43	1145.96	6.79414
1884	0	0	0	0	0	0	0	0	0	1884	893	892.605	936.299	946.894	6.79414
1885	0	0	0	0	0	0	0	0	0	1885	893	892.605	936.299	946.894	6.79414
1886	0	0	0	0	0	0	0	0	0	1886	893	892.605	936.299	946.894	6.79414
1887	0	0	0	0	0	0	0	0	0	1887	893	892.605	936.299	946.894	6.79414
1888	0	0	0	0	0	0	0	0	0	1888	893	892.605	936.299	946.894	6.79414
1889	0	0	0	0	0	0	0	0	0	1889	893	892.605	892.605	892.605	6.79414
1890	0	0	0	0	0	0	0	0	0	1890	893	892.605	1306.92	1514.11	6.79414
1891	0	0	0	0	0	0	0	0	0	1891	893	892.605	1306.92	1514.11	6.79414
1892	0	0	0	0	0	0	0	0	0	1892	893	892.605	1337.6	1612.64	6.79414
1893	0	0	0	0	0	0	0	0	0	1893	893	892.605	1366.29	1612.64	6.79414
1894	0	0	0	0	0	0	0	0	0	1894	893	892.605	1366.29	1612.64	6.79414
1895	0	0	0	0	0	0	0	0	0	1895	893	892.605	1415.9	1658.88	6.79414
1896	0	0	0	0	0	0	0	0	0	1896	914.1	892.605	1415.9	1658.88	6.79414
1897	0	0	0	0	0	0	0	0	0	1897	952.8	892.605	1420.17	1658.88	6.79414
1898	0	0	0	0	0	0	0	0	0	1898	1023.9	892.605	1420.17	1658.88	6.79414
1899	0	0	0	0	0	0	0	0	0	1899	1108.9	892.605	1420.17	1658.88	6.79414
1900	0	0	0	0	3	0	0	0	0	1900	1165.3	1928.44	1420.17	1658.88	7.56447
1901	0	0	0	0	0	0	0	0	0	1901	1173.7	892.605	1420.17	1658.88	6.79414
1902	0	0	0	0	0	0	1	0	0	1902	1140.7	1138.95	1420.17	1658.88	7.03786
1903	0	0	0	0	1	0	0	0	0	1903	1099.6	1138.95	1420.17	1658.88	7.03786
1904	0	0	0	0	0	0	0	0	0	1904	1064.7	892.605	1443.5	1658.88	6.79414
1905	0	0	0	2	0	0	0	0	0	1905	1027.9	1254.54	1656.94	1928.44	7.13452
1906	0	0	0	0	0	0	0	0	0	1906	998.1	892.605	1674.01	1928.44	6.79414
1907	0	0	0	1	0	0	0	0	0	1907	961.9	983.087	1689.19	1928.44	6.8907
1908	0	0	0	0	0	0	0	0	0	1908	931	892.605	1689.19	1928.44	6.79414
1909	0	0	0	0	0	0	0	0	0	1909	911.3	892.605	1702.38	1928.44	6.79414
1910	0	0	0	0	0	0	0	0	0	1910	903.2	892.605	1702.38	1928.44	6.79414
1911	0	0	0	0	0	0	0	0	0	1911	930.2	892.605	1501.8	1658.88	6.79414
1912	0	0	0	0	0	0	0	0	0	1912	987.7	892.605	1501.8	1658.88	6.79414
1913	0	0	0	0	0	0	0	0	0	1913	1084.8	892.605	1567.86	1744.19	6.79414
1914	0	0	0	0	1	0	0	0	0	1914	1188	1138.95	1551.92	1744.19	7.03786
1915	0	0	0	0	0	0	3	0	0	1915	1249.6	1928.44	1567.86	1744.19	7.56447
1916	0	0	0	0	1	0	0	0	0	1916	1234.7	1138.95	1532.43	1744.19	7.03786
1917	0	0	0	0	0	0	0	1	0	1917	1163.9	1138.95	1532.43	1744.19	7.03786
1918	0	0	0	0	0	0	0	0	0	1918	1081.2	892.605	1855.22	2199.52	6.79414
1919	0	0	0	0	0	0	1	0	0	1919	1024.2	1138.95	2199.89	2494.11	7.03786
1920	0	0	0	0	0	0	0	0	0	1920	992.2	892.605	2199.89	2494.11	6.79414
1921	0	0	0	0	0	0	0	0	0	1921	1002.9	892.605	2199.89	2494.11	6.79414
1922	0	0	0	0	0	0	0	0	0	1922	1030.7	892.605	2199.89	2494.11	6.79414
1923	0	0	0	0	2	0	0	0	0	1923	1054.7	1467.82	2199.89	2494.11	7.29154
1924	0	0	0	0	0	0	0	0	0	1924	1079.3	892.605	2362.91	2494.11	6.79414
1925	0	0	0	0	0	0	0	1	0	1925	1137.3	1138.95	2564.64	2494.11	7.03786
1926	0	0	0	0	0	0	0	0	0	1926	1250.7	892.605	2415.71	2494.11	6.79414
1927	0	0	0	0	0	0	0	0	0	1927	1421.1	892.605	2827.5	2806.57	6.79414
1928	0	0	3	0	2	0	0	0	0	1928	1553.6	2380.24	2872.95	2806.57	7.77496
1929	0	0	0	0	0	4	0	0	0	1929	1550.2	2570.02	2913.75	2806.57	7.85167
1930	0	0	0	0	0	0	0	0	0	1930	1413.5	892.605	2984.38	2806.57	6.79414
1931	0	0	0	0	0	0	0	0	0	1931	1268.1	892.605	3148.41	2806.57	6.79414
1932	0	0	0	0	0	0	0	0	0	1932	1223.2	892.605	3137.54	2806.57	6.79414
1933	0	0	0	0	0	0	0	0	0	1933	1325.5	892.605	3137.54	2806.57	6.79414
1934	0	0	0	0	3	0	0	0	0	1934	1501.1	1928.44	3224.81	2806.57	7.56447
1935	0	0	0	2	0	0	1	2	0	1935	1669.4	2141.23	3224.81	2806.57	7.66914
1936	0	0	0	0	0	0	0	1	0	1936	1761.1	1138.95	3321.78	2806.57	7.03786
1937	0	0	2	0	4	0	0	0	0	1937	1776.5	2964.27	3392.49	2806.57	7.99439
1938	0	0	0	0	2	0	0	0	0	1938	1731.2	1467.82	3392.49	2806.57	7.29154
1939	0	0	0	0	0	2	0	0	0	1939	1646.3	1467.82	3215.99	2806.57	7.29154
1940	1	0	2	0	0	0	0	0	0	1940	1567.9	1632.01	2965.41	2635.06	7.39757
1941	0	0	0	0	0	0	2	2	0	1941	1488.2	2124.83	3048.33	2635.06	7.66145
1942	0	0	0	2	0	0	0	0	0	1942	1407.8	1254.54	3024.68	2635.06	7.13452
1943	0	0	0	0	0	0	0	0	0	1943	1373.6	892.605	3077.02	2635.06	6.79414
1944	0	0	0	0	3	0	0	0	0	1944	1365.6	1928.44	3037.77	2635.06	7.56447
1945	0	0	0	0	0	0	0	0	0	1945	1373.1	892.605	2981.18	2635.06	6.79414
1946	0	0	0	2	0	0	0	2	0	1946	1361.3	1862.32	2829.27	2628.5	7.52958
1947	0	0	0	0	0	0	3	0	0	1947	1320.1	1928.44	2853.31	2628.5	7.56447
1948	0	0	0	0	0	0	0	0	0	1948	1250	892.605	2492.85	2046.27	6.79414
1949	0	0	0	0	0	0	0	0	0	1949	1212.3	892.605	2543.86	2046.27	6.79414
1950	0	0	0	0	0	0	0	0	0	1950	1251.8	892.605	2627.38	2046.27	6.79414
1951	0	2	0	0	0	0	2	0	0	1951	1324	1862.32	2674.44	2046.27	7.52958
1952	1	0	0	0	1	0	0	0	0	1952	1370.6	1231.42	2511.52	1928.44	7.11593
1953	2	0	0	0	0	2	0	0	0	1953	1349.6	1862.32	2566.51	1928.44	7.52958
1954	0	0	0	0	0	0	1	0	0	1954	1258.3	1138.95	2624.73	1928.44	7.03786
1955	0	0	0	0	0	0	0	0	0	1955	1160.9	892.605	2578.47	1915.72	6.79414
1956	0	0	0	0	0	0	0	0	1	1956	1109.6	1138.95	2553.52	1915.72	7.03786
1957	0	0	0	0	0	0	0	0	0	1957	1148.7	892.605	2475.67	1915.72	6.79414
1958	0	0	0	0	0	0	0	0	0	1958	1257.3	892.605	2365.04	1882.91	6.79414
1959	0	0	0	0	2	1	0	0	0	1959	1402.2	1742.76	2351.6	1882.91	7.46322
1960	1	2	0	0	1	0	0	0	0	1960	1511.3	1896.63	2339.71	1882.91	7.54783
1961	0	0	0	2	0	2	0	0	0	1961	1558.1	1862.32	2339.71	1882.91	7.52958
1962	0	0	0	2	0	0	0	0	0	1962	1566.2	1254.54	2237.39	1882.91	7.13452
1963	2	1	0	0	0	0	0	0	0	1963	1555.6	1632.01	2238.35	1882.91	7.39757
1964	0	0	0	0	1	2	0	0	0	1964	1508.3	1742.76	2113.4	1882.91	7.46322
1965	0	3	0	0	0	0	0	0	0	1965	1410	1706.95	2112.77	1882.91	7.44246
1966	0	0	0	0	0	0	1	0	0	1966	1271.4	1138.95	2279.43	1966.2	7.03786
1967	0	0	0	0	0	0	0	0	0	1967	1138	892.605	2281.64	1966.2	6.79414
1968	0	0	0	0	0	0	0	0	0	1968	1045	892.605	2309.1	1966.2	6.79414
1969	0	0	0	0	0	0	1	0	0	1969	995.2	1138.95	2429.92	1968.44	7.03786
1970	1	0	0	0	0	0	0	0	0	1970	964.6	983.087	2386.25	1968.44	6.8907
1971	0	0	0	0	0	0	0	0	0	1971	940	892.605	2297.62	1968.44	6.79414
1972	0	0	0	0	0	0	0	0	0	1972	941	892.605	2387.64	2143.92	6.79414
1973	0	0	0	0	0	0	0	0	0	1973	967.9	892.605	2378.85	2143.92	6.79414
1974	0	0	0	0	0	0	0	0	0	1974	1041.2	892.605	2348.2	2143.92	6.79414
1975	0	0	0	0	0	0	0	0	0	1975	1155.3	892.605	2250.35	2143.92	6.79414
1976	0	0	1	0	0	0	3	0	0	1976	1271.8	2012.59	2277.48	2143.92	7.60718
1977	0	0	0	0	0	0	0	0	0	1977	1371.4	892.605	2274.19	2143.92	6.79414
1978	0	0	0	0	0	1	0	0	1	1978	1467.8	1393.44	2274.19	2143.92	7.23953
1979	0	0	0	0	1	1	1	1	0	1979	1546.4	1902.23	2270.38	2143.92	7.55078
1980	0	0	0	2	0	1	0	0	0	1980	1604.1	1521.27	2270.38	2143.92	7.3273
1981	0	0	1	1	1	0	0	0	0	1981	1609.2	1465.34	2392.26	2143.92	7.28984
1982	0	0	2	1	2	0	0	0	0	1982	1582.4	2231.47	2544.01	2173.83	7.71042
1983	0	0	0	0	0	0	1	0	0	1983	1503.9	1138.95	2544.01	2173.83	7.03786
1984	0	0	0	0	0	0	2	0	0	1984	1410.9	1467.82	2544.01	2173.83	7.29154
1985	0	0	0	1	0	0	0	0	0	1985	1334.4	983.087	2544.01	2173.83	6.8907
1986	0	0	0	1	0	0	2	1	0	1986	1263.8	1826.9	2531.34	2173.83	7.51038
1987	0	0	0	1	0	0	0	0	0	1987	1203.4	983.087	2400.78	2173.83	6.8907
1988	0	0	0	0	0	0	0	0	0	1988	1197.6	892.605	2390.53	2173.83	6.79414
1989	0	0	0	0	1	0	0	0	0	1989	1247.6	1138.95	2365.67	2173.83	7.03786
1990	0	0	0	0	1	0	0	0	0	1990	1347.5	1138.95	2242.79	2173.83	7.03786
1991	0	0	0	2	0	0	2	0	0	1991	1412	1862.32	2191.01	2173.83	7.52958
1992	0	0	1	0	2	0	0	1	1	1992	1386.3	2087.36	2138.25	2173.83	7.64365
1993	0	0	0	0	0	0	0	0	0	1993	1262.1	892.605	1896.47	1997.34	6.79414
1994	0	0	0	0	0	0	0	0	0	1994	1112	892.605	1949.39	1997.34	6.79414
1995	0	0	0	0	0	0	0	0	0	1995	1009.1	892.605	2076.44	2055.81	6.79414
1996	0	0	0	1	0	0	0	0	0	1996	962.4	983.087	2084.41	2055.81	6.8907
1997	0	0	0	0	0	0	0	0	0	1997	957.1	892.605	1945.04	2055.81	6.79414
1998	0	0	1	0	0	0	0	0	0	1998	972.4	983.087	2007	2055.81	6.8907
1999	0	0	0	0	1	0	0	0	0	1999	974.7	1138.95	2007	2055.81	7.03786
2000	0	0	0	0	0	0	0	0	0	2000	975.2	892.605	2161.81	2055.81	6.79414
2001	0	0	0	0	0	0	0	0	0	2001	1001.2	892.605	2157.24	2055.81	6.79414
2002	1	0	0	0	0	0	0	0	0	2002	1068.3	983.087	2031.28	2055.81	6.8907
2003	0	0	0	0	0	0	0	0	0	2003	1174.2	892.605	1815.98	1976.47	6.79414
2004	0	0	0	0	2	0	0	0	0	2004	1284.2	1467.82	1826.62	1976.47	7.29154
2005	0	0	0	3	1	0	0	0	0	2005	1333.2	2008.48	1826.62	1976.47	7.60514
2006	0	0	0	0	0	1	0	0	0	2006	1321.8	1138.95	1826.62	1976.47	7.03786
2007	0	0	0	0	0	0	0	0	0	2007	1277.6	892.605	1827.78	1976.47	6.79414
2008	0	0	0	0	2	0	0	0	0	2008	1259.1	1467.82	1827.78	1976.47	7.29154
2009	0	0	0	0	0	0	0	0	0	2009	1256.8	892.605			6.79414
2010	0	0	0	0	0	3	0	0	0	2010	1245.1	1928.44			7.56447
2011	0	0	0	0	0	0	0	0	0	2011	1205.9	892.605			6.79414
2012	0	0	0	2	0	0	0	0	0	2012	1140.3	1254.54			7.13452
2013	0	0	0	0	0	0	0	0	0	2013	1068.3	892.605			6.79414
2014	0	0	0	0	0	1	0	0	0	2014	1012.4	1138.95			7.03786
2015	0	0	0	0	0	0	0	0	0	2015	962.5	892.605			6.79414
2016	0	0	0	0	0	0	0	0	0	2016	936.4	892.605			6.79414
2017	0	0	0	0	0	0	0	0	0	2017	920.3	892.605			6.79414
2018	0	0	0	0	0	0	0	0	0	2018	920.6	892.605			6.79414
2019	0	0	0	1	0	0	0	0	0	2019	925.5	983.087			6.8907

## Sheet: dx(TRB) mod
dx(TRB) mod
Year	MSSI-Max	dx(RO)	pdx (from NCEP Reanalysis)	dx (TRB) mod	dx(TRB) obs
1933	0	116	25	18.477	30
1934	3	35	40	46.1798	46
1935	2	40	36	38.3376	33
1937	4	76	28	55.231	40
1938	2	53	23.3295	31.5255	36
1940	2	39	21.6454	28.1797	35
1941	2	62	23.0242	32.5602	39
1947	3	41	31.5824	41.8311	41
1951	2	74	21.2123	32.8286	30
1953	2	105	23.0207	37.541	31.6667
1954	1	32	30	27.1025	19.6667
1955	0	30	31.3755	22.3851	21
1956	1	34	30	27.294	30.6667
1957	0	29	25.9759	18.6178	21
1958	0	71	30	21.7226	27
1959	2	37	27.356	31.8136	26.6667
1960	2	41	20	27.3666	30
1961	2	88	20	33.6197	26
1962	2	46	20	28.1629	18.3333
1963	2	46	40	42.0829	46
1964	2	61	21.8361	31.5995	26.3333
1965	3	67	30	46.2546	65
